# Supplementary material for: Single-cell profiling defines the prognostic benefit of CD39high tissue resident memory CD8+ T cells in luminal-like breast cancer
Source: Commun Biol. 2021 Sep 22;4:1117. doi: 10.1038/s42003-021-02595-z (PMC8458450; doi:10.1038/s42003-021-02595-z)
Supplement: Supplementary file 4 — Supplementary Data 1 [file 42003_2021_2595_MOESM4_ESM.xlsx]

## Sheet: Fig.1
Figure 1b,c
CD4+
Cluster	Marker	Frequency	MFI		Frequency of cells from tissues per cluster
1	CCR7	0.56	623		ID	1	1	2	3	4	5	6	7	8	9	10	11	12
2	CCR7	33.3	641		export_exp3_TUM67_CD4	40.7	40.7	10.4	9.4	20.1	9.1	0.8	7.2	0.7	0.3	0.2	1.1	0
3	CCR7	16	641		export_exp4_PERI78_CD4	21.5	21.5	11	34.7	21.4	3.2	0.8	3.7	3	0.6	0.1	0	0
4	CCR7	0.17	618		export_exp1_TUMOR30_CD4	13.5	13.5	1.1	3.7	12.9	23.2	2.9	17.4	19.8	0.2	2.3	1.2	1.8
5	CCR7	4.4	641		export_exp4_BLOOD76_CD4	0.6	0.6	54.3	18.1	10.5	7.2	0.7	0.4	1	0.5	0.5	5.8	0.4
6	CCR7	16.4	647		export_exp3_BLOOD52_CD4	0.4	0.4	40.2	23.2	9.6	3.3	0.7	0.2	2.2	0.2	0.1	19.9	0
7	CCR7	0.5	634		export_exp4_PERI95_CD4	41.6	41.6	6	25.4	7.9	10.8	0.6	6	0.5	1	0	0.1	0.1
8	CCR7	16.4	643		export_exp3_TUM60_CD4	10.8	10.8	0.6	4.8	12.2	20.6	0.4	49.9	0.4	0	0	0.3	0
9	CCR7	5.77	631		export_exp3_TUM66_CD4	53.3	53.3	5.5	7.4	19	5.1	0.4	7.1	0.7	0.5	0.2	0.8	0
10	CCR7	58.5	666		export_exp3_TUM71_CD4	36	36	8.7	6	25.6	8.2	0.7	12.6	0.3	0.5	0	1.4	0
11	CCR7	0	0		export_exp4_BLOOD87_CD4	0.7	0.7	27.1	40.3	16	11.4	0.7	0.6	0.8	0.2	0	2.2	0
12	CCR7	54.8	665		export_exp4_TUM74_CD4	31.6	31.6	5.4	18.1	26.1	8.6	2.2	6.3	1	0.6	0	0.1	0
1	CD25	0.39	671		export_exp2_PERI44_CD4	20.1	20.1	1.2	7	3.9	11.5	25.2	16.8	0.1	14	0	0.2	0
2	CD25	0.096	658		export_exp2_BLOOD31_CD4	0.1	0.1	18.3	11.4	3	2.4	24.9	0.5	1.1	35.4	0.5	2.3	0.1
3	CD25	1.34	678		export_exp2_BLOOD47_CD4	0	0	25.8	19.3	1	5.2	25.5	0.1	0.5	21.6	0.8	0.1	0.1
4	CD25	0.039	650		export_exp1_TUMOR27_CD4	28.8	28.8	1.1	3.3	8.3	9.4	6.1	5.1	23.2	0.1	7.1	3.7	3.8
5	CD25	32	704		export_exp4_BLOOD83_CD4	0.1	0.1	53	32.3	5.7	2.2	1	0.3	1.4	0.5	1.4	1.8	0.3
6	CD25	0.13	664		export_exp4_BLOOD90_CD4	0.2	0.2	34	38.6	10.8	10.1	1.6	0.4	0.7	0.4	0.6	2.3	0.3
7	CD25	1.66	694		export_exp3_BLOOD54_CD4	0	0	58.7	24.3	5.4	7.9	0.9	0	2.3	0.2	0.3	0	0
8	CD25	0.4	670		export_exp4_PERI74_CD4	31.4	31.4	22.3	22.3	8.7	4.6	2.5	2.7	3.3	0.8	1.4	0	0
9	CD25	0.58	668		export_exp1_TUMOR28_CD4	19	19	1	4.7	5.6	19.6	4	6.5	31.7	0.2	5.8	0.7	1.2
10	CD25	0.23	658		export_exp3_TUM50_CD4	38.3	38.3	0.9	6	16.8	22.1	0.8	13.7	0.9	0.4	0	0.1	0
11	CD25	0	0		export_exp4_BLOOD95_CD4	0.8	0.8	21.9	49.5	9.9	15	1.1	0.1	0.7	0.6	0.2	0	0.2
12	CD25	0.17	658		export_exp4_PERI87_CD4	52.1	52.1	2.7	8.3	14.6	7.3	0.5	11.5	0	0.2	0	2.8	0
1	CD27	6.95	473		export_exp3_BLOOD56_CD4	0.1	0.1	52	32.7	7.9	2.5	1.1	0.3	2.3	0.3	0.7	0	0.1
2	CD27	56.9	481		export_exp3_PERI68_CD4	41.8	41.8	19.1	15.9	13	5.8	0.5	1.4	1.8	0.4	0	0.3	0
3	CD27	48.6	486		export_exp4_PERI88_CD4	43.5	43.5	1.5	3.9	17.6	7.8	0.5	10.6	0	0.1	0	14.5	0
4	CD27	6.83	469		export_exp1_TUMOR13_CD4	7.1	7.1	1.4	9.3	6.9	15.6	2	2.7	43.6	0.5	7.3	1	2.6
5	CD27	40.6	496		export_exp1_PERI18_CD4	15.6	15.6	1.9	4.8	1.4	7.8	1.6	5.9	20.2	0.4	17.9	17.8	4.7
6	CD27	41.2	493		export_exp4_TUM83_CD4	26.7	26.7	0.6	5.5	10.8	18.1	0.2	37.5	0	0	0	0.6	0
7	CD27	18	484		export_exp2_BLOOD32_CD4	0	0	41.6	4.7	0.5	3.8	31.7	0.1	0.6	12.2	0.2	4.5	0.1
8	CD27	31.4	479		export_exp1_BLOOD20_CD4	0.2	0.2	4	13.9	2.6	7.9	2.3	0.6	43.4	0.6	14.6	5.3	4.6
9	CD27	35.4	490		export_exp2_PERI43_CD4	11.1	11.1	9	9.4	0.7	6.5	27.2	8.9	0.3	15.5	0	11.4	0
10	CD27	53.7	476		export_exp3_BLOOD50_CD4	2.5	2.5	18.6	45.4	16.1	6.7	0.8	0.8	4.9	1.2	0.5	2.5	0
11	CD27	1.72	457		export_exp0_TUMOR69_CD4	47.1	47.1	1.7	4.7	18.6	8.5	1.2	14.5	0	0.8	0	2.9	0
12	CD27	49.3	473		export_exp2_TUM44_CD4	15.8	15.8	0.8	2.1	2	28.4	21	24.3	0.1	5.5	0	0	0
1	CD28	20.8	562		export_exp2_TUM46_CD4	13.8	13.8	3.5	7.6	3.3	22.7	26.7	8.9	0.3	13.1	0	0.1	0
2	CD28	23.5	556		export_exp4_PERI76_CD4	26.1	26.1	3.4	6.9	31.9	12.3	1.3	15.1	0.1	0.5	0	2.4	0
3	CD28	53.7	576		export_exp2_PERI40_CD4	13.6	13.6	10.9	6.2	1.3	4.5	37.9	1.9	1	15.2	0.2	7.3	0
4	CD28	19.5	560		export_exp3_PERI56_CD4	49.9	49.9	8.2	8.7	12	9.6	0.2	9.3	0.6	0.2	0.1	1.2	0
5	CD28	45.8	576		export_exp3_BLOOD71_CD4	0.3	0.3	31.6	24.6	24	5.7	0.7	0.7	1.8	0.4	0.2	10	0
6	CD28	50.4	571		export_exp4_PERI89_CD4	11.6	11.6	8.2	18	23.1	14.9	2.5	20	1.1	0.4	0.1	0.1	0
7	CD28	30	571		export_exp3_BLOOD66_CD4	0.6	0.6	47.3	31.6	11.4	4.6	0.6	0.6	2.3	0	0.2	0.7	0.1
8	CD28	62.4	576		export_exp1_BLOOD26_CD4	0	0	8.8	4.9	0	1.9	0.7	0.2	17.6	0.3	49.4	2.9	13.3
9	CD28	66.9	581		export_exp0_BLOOD69_CD4	0.2	0.2	25.2	23.3	19.6	4.5	1.9	0.9	4.9	2.1	3	14.1	0.3
10	CD28	35.8	555		export_exp4_PERI83_CD4	27.9	27.9	2.2	12.8	9.3	13.1	0.3	32.9	0	0	0	1.5	0
11	CD28	0.18	551		export_exp4_BLOOD80_CD4	1	1	25	44.8	11.1	10.2	1.4	0.6	1	0.2	0.2	3.7	0.8
12	CD28	31.7	552		export_exp3_PERI64_CD4	57.5	57.5	5.4	6.5	9.1	3.8	1	6	0.5	0.1	0.1	10	0
1	CD39	6.89	391		export_exp3_PERI50_CD4	47.067	47.067	4.7486	4.46927	9.63687	20.5307	0.977654	11.0335	0.558659	0	0	0.977654	0
2	CD39	0.79	352		export_exp2_TUM48_CD4	25.2	25.2	0.8	3.8	3	13.3	25.5	10.5	0.1	17.7	0	0.1	0
3	CD39	7.76	411		export_exp2_PERI46_CD4	25.5	25.5	5.8	6.1	1.6	4.5	32.6	5.1	0.3	18.2	0.3	0	0
4	CD39	6.85	377		export_exp4_PERI77_CD4	27.1689	27.1689	11.758	17.1233	10.7306	5.3653	1.36986	19.0639	0.684932	0.228311	0	6.39269	0.114155
5	CD39	93.4	571		export_exp2_BLOOD37_CD4	0.2	0.2	14.6	11.6	1.7	3	25.9	0.7	1.3	35.3	0.5	5.2	0
6	CD39	87	428		export_exp2_BLOOD40_CD4	0	0	35.3	6.9	0.4	1.8	28.2	0.2	1.3	22.5	2.5	0.9	0
7	CD39	49.3	510		export_exp3_PERI67_CD4	73.2	73.2	1.6	2.6	6.1	5.3	0.5	9.4	0.3	0	0	1	0
8	CD39	5.61	381		export_exp4_BLOOD93_CD4	0.5	0.5	29	48.3	7.8	8.7	1.8	0.4	2.3	0.5	0.6	0	0.1
9	CD39	0	0		export_exp3_TUM52_CD4	41	41	2.2	9.6	21.2	14.7	1.1	8	0.9	0.8	0	0.5	0
10	CD39	2.25	358		export_exp2_TUM32_CD4	11.5	11.5	1.5	6.4	12.2	10.3	29	12.2	0.5	13.6	0	2.8	0
11	CD39	9.21	408		export_exp2_TUM42_CD4	12.4	12.4	3.5	9.5	4.1	13.1	31	8.9	0.2	15.1	0.1	2.1	0
12	CD39	3.01	364		export_exp2_BLOOD46_CD4	0.1	0.1	43.6	3.7	0.2	1.4	33.4	0.2	0.2	16.2	1	0	0
1	CD45RA	7.42	433		export_exp4_TUM76_CD4	25.4	25.4	3.5	5.1	25.3	16.3	0.8	22.2	0.1	0.2	0	1.1	0
2	CD45RA	99.5	621		export_exp4_TUM93_CD4	23.6	23.6	0.2	5.5	19	31.9	1.6	18.2	0	0	0	0	0
3	CD45RA	7.42	399		export_exp2_BLOOD2_CD4	0.1	0.1	33.7	5.5	1.1	4.7	32.5	0.2	0.5	15.2	0.3	6.1	0.1
4	CD45RA	3.73	400		export_exp3_PERI65_CD4	60.2	60.2	7	8.4	4.5	4.4	1.4	11.4	2.1	0.1	0.1	0.2	0.2
5	CD45RA	11.9	440		export_exp1_TUMOR26_CD4	17.3	17.3	0.9	4.5	7.6	9	1.4	23.4	29.3	0.5	3.5	0.6	2
6	CD45RA	89.3	504		export_exp3_TUM49_CD4	27.9	27.9	0.2	1.3	10.3	35.8	0.5	23.6	0.2	0	0	0.2	0
7	CD45RA	13.6	450		export_exp2_PERI48_CD4	6.8	6.8	25.2	6.8	0.3	5.3	36.7	1.5	0.7	12.6	0.6	3.5	0
8	CD45RA	27.2	419		export_exp4_TUM90_CD4	14.4	14.4	1.9	9.4	43.5	15.4	1.3	12.2	0.5	0.5	0.1	0.8	0
9	CD45RA	92.6	476		export_exp1_TUMOR18_CD4	28.8	28.8	0.4	2.2	6.2	17.1	1.2	20.8	16.1	0.4	1.8	4.9	0.1
10	CD45RA	99.9	628		export_exp4_PERI80_CD4	45.9	45.9	3.3	20.6	9.9	7.1	0.3	6.9	0	0.1	0	5.8	0.1
11	CD45RA	53.1	527		export_exp3_TUM54_CD4	42.2	42.2	6	8.5	15.5	14.3	1.6	11.4	0.1	0.2	0	0.2	0
12	CD45RA	99.9	646		export_exp4_TUM95_CD4	9.1	9.1	1	7.4	21.8	42.5	1.3	16.5	0.2	0.2	0	0	0
1	CD69	98.9	622		export_exp2_PERI31_CD4	4.52876	4.52876	16.8911	7.83354	1.46879	4.03917	34.2717	1.71359	0.734394	21.4198	0.367197	6.73195	0
2	CD69	1.57	485		export_exp2_BLOOD44_CD4	0.1	0.1	38.5	7.7	0.1	3.4	28.1	0.5	0.6	19.7	1	0.3	0
3	CD69	1.81	597		export_exp2_PERI41_CD4	6.4	6.4	10.9	7.2	1.2	8.7	32.5	6.3	0.6	23.5	0.9	1.8	0
4	CD69	0.091	520		export_exp3_PERI52_CD4	12.7	12.7	38.2	17.4	10.2	7.5	0.8	3	2.8	0.6	0.5	6.3	0
5	CD69	44.9	525		export_exp1_BLOOD29_CD4	0.8	0.8	10.4	10.6	2.1	1	1.3	0.1	22.1	0.2	36	0	15.4
6	CD69	23.6	585		export_exp2_BLOOD6_CD4	0.1	0.1	26.5	12	0.8	3.5	25.4	0.5	0.9	27.5	0.9	1.8	0.1
7	CD69	83.5	617		export_exp4_BLOOD78_CD4	0.2	0.2	27.7	49.3	17	3.4	1.3	0.1	0.4	0.3	0.1	0	0.2
8	CD69	1.54	452		export_exp2_PER42_CD4	3.2	3.2	13.5	15.8	1.1	12	31.3	1.7	0.8	19.1	0	1.5	0
9	CD69	14.5	512		export_exp2_TUM6_CD4	4.38185	4.38185	2.8169	7.19875	1.56495	13.928	31.4554	21.7527	1.40845	14.241	0.625978	0.625978	0
10	CD69	1.77	419		export_exp4_PERI91_CD4	30.1	30.1	2.2	12.3	18.4	17.8	1.5	14.1	1	1.2	0.1	1.2	0.1
11	CD69	1.65	473		export_exp1_BLOOD19_CD4	0.2	0.2	7.8	12.4	1.8	6.8	2.6	0.2	37.1	0.1	24.1	0	6.9
12	CD69	1.39	481		export_exp4_BLOOD91_CD4	1.4	1.4	15	52.7	17.3	3.9	1.2	0.1	2.4	1.6	0.1	4.3	0
1	CD103	5.28	518		export_exp3_PERI49_CD4	12.8	12.8	34.3	23.5	10.7	7.8	0.7	4.9	1.4	0.3	0.2	3.4	0
2	CD103	0.16	547		export_exp1_BLOOD28_CD4	0.3	0.3	3	9.3	1.2	9.4	1	0	47.6	0.4	20.6	1.3	5.9
3	CD103	2.02	528		export_exp3_BLOOD68_CD4	0.6	0.6	34.4	35.3	21.1	5	0.5	0.4	2.1	0.2	0.2	0.1	0.1
4	CD103	1.28	478		export_exp3_PERI71_CD4	46.4	46.4	3.8	4.8	21.7	4.5	0.8	11.2	0.4	0.2	0.1	6	0.1
5	CD103	1.68	453		export_exp1_TUMOR24_CD4	20.9	20.9	1.7	3.2	6.8	16.7	5.2	15.9	18.2	0.1	8.4	0	2.9
6	CD103	0.62	453		export_exp3_PERI59_CD4	59.8	59.8	6.5	4.6	9	5	0.2	5.9	0.6	0.2	0	8.2	0
7	CD103	9.27	489		export_exp1_PERI20_CD4	35.9	35.9	3	5.5	4	11.7	1.7	7.3	16.5	0.4	4.7	7.2	2.1
8	CD103	0.42	450		export_exp2_TUM40_CD4	23.8	23.8	1.4	4.9	4.2	8.5	34.7	9.7	0.1	11.8	0	0.9	0
9	CD103	0.77	457		export_exp2_PERI47_CD4	0.2	0.2	17.7	17.7	1	10.5	32.5	0.6	1.3	17.8	0.2	0.5	0
10	CD103	0	0		export_exp3_PERI60_CD4	6	6	23.6	15.5	15.8	14.2	0.8	20.4	1.7	0	0	2	0
11	CD103	0.088	457		export_exp2_BLOOD43_CD4	0.2	0.2	15.7	14.5	2	5.3	20.3	1	1	32.1	0.4	7	0.5
12	CD103	0	0		export_exp3_BLOOD64_CD4	0.8	0.8	21.6	31.8	16	6	1.5	1	4	1.4	2	13.4	0.5
1	CD127	95.2	645		export_exp3_PERI54_CD4	11.8	11.8	30.5	19.2	21.8	9.4	0.8	2.5	0.5	0.2	0	3.3	0
2	CD127	96.6	597		export_exp3_TUM64_CD4	25.2	25.2	10.8	17.6	17.7	7.4	1.2	6.7	2.1	0.5	0.1	10.5	0.2
3	CD127	97.2	651		export_exp1_BLOOD18_CD4	0.3	0.3	4.9	6.5	2.4	2.7	1.9	0.1	22.6	0.3	16.3	33.6	8.4
4	CD127	94	614		export_exp4_BLOOD88_CD4	1.8	1.8	32	27.9	14.8	8	0.7	1	1.1	0.5	0.5	11.7	0
5	CD127	41.5	518		export_exp4_TUM80_CD4	24.7	24.7	1.1	9.9	24.2	26	0.4	12.9	0	0.6	0	0.2	0
6	CD127	96.4	634		export_exp3_TUM68_CD4	57.4	57.4	0.9	5	19.8	11	0.4	5.4	0	0.1	0	0	0
7	CD127	22.7	527		export_exp2_PERI37_CD4	11.7	11.7	2.8	4.1	3.1	5.8	29.9	26.7	0.3	13.4	0.1	2.1	0
8	CD127	96.8	642		export_exp1_BLOOD27_CD4	0.2	0.2	8.9	7.5	1.6	4.3	1.1	0.1	27.4	0.7	34	1.4	12.8
9	CD127	96.6	659		export_exp1_TUMOR20_CD4	14.9588	14.9588	2.4735	5.88928	2.12014	12.0141	4.82921	8.83392	28.7397	0.117786	14.3698	2.00236	3.65135
10	CD127	97.5	606		export_exp3_BLOOD59_CD4	1.5	1.5	45	24	12.7	5.7	1	0.5	1.6	0.5	0.8	6.7	0
11	CD127	64.4	556		export_exp4_BLOOD74_CD4	0.4	0.4	47.7	32.8	6.9	4.7	1.4	0.7	3.3	0.9	1.2	0	0
12	CD127	97.1	604		export_exp2_BLOOD41_CD4	0	0	34.5	5.8	1	5.1	31.1	0.2	0.8	19.7	0.9	0.9	0
1	CD161	42.1	564		export_exp3_BLOOD49_CD4	0.3	0.3	28.1	26	17.4	11.2	1.3	0.8	0.4	0.2	0.2	14.1	0
2	CD161	4.82	496		export_exp4_PERI90_CD4	38.3	38.3	10.7	18.4	15	4.7	1.3	2.1	3.5	0.5	0.2	5.3	0
3	CD161	29.8	543		export_exp3_TUM56_CD4	38.2	38.2	4.5	5.9	27.8	10.1	0.4	12.5	0.2	0.3	0	0.1	0
4	CD161	15.2	524		export_exp2_BLOOD10_CD4	0.1	0.1	4.1	14.5	1	8.2	62.4	0.1	0.1	7.5	0.3	1.5	0.2
5	CD161	18	530		export_exp2_TUM10_CD4	25	25	5.3	4.6	0.8	5.1	32.3	15.6	0.4	9.4	0	1.5	0
6	CD161	27.1	545		export_exp4_BLOOD77_CD4	0.1	0.1	55.6	28.4	3.3	3.8	0.6	0.1	1.1	1	2.4	3.4	0.2
7	CD161	35.8	552		export_exp4_PERI86_CD4	36.9	36.9	14.7	12.8	13.5	4.3	1.1	4.1	0.9	0.1	0.2	11.2	0.2
8	CD161	88	559		export_exp2_TUM47_CD4	17.6	17.6	3.2	9	3.9	17.7	24.4	9.8	0.1	14.3	0	0	0
9	CD161	31.1	542		export_exp2_TUM43_CD4	12.7	12.7	5	8.6	2.9	9.3	31.5	9.3	1.2	14.9	0.1	4.5	0
10	CD161	82.2	537		export_exp3_BLOOD65_CD4	0.4	0.4	53.6	22.7	6.7	6.4	1.6	1.2	4.5	0.6	2	0.1	0.2
11	CD161	33.3	537		export_exp4_TUM88_CD4	41.8	41.8	2.2	4.1	19.4	11.7	0.2	14.7	0	0.3	0	5.6	0
12	CD161	76.9	531		export_exp3_TUM65_CD4	18.4	18.4	8.3	8.8	21.4	18.1	1.1	21.9	0.8	0.5	0.1	0.6	0
1	CX3CR1	2.2	409		export_exp4_BLOOD89_CD4	0.8	0.8	37.1	36.7	15.1	6.2	0.8	0.4	1.3	0.6	0.1	0.9	0
2	CX3CR1	1.87	396		export_exp3_BLOOD67_CD4	1.4	1.4	46.4	32.9	8.6	4.7	1.5	0.2	1.5	0.2	0.4	2.2	0
3	CX3CR1	6.39	424		export_exp2_TUM41_CD4	3.8	3.8	2.2	8.3	2.5	18.9	27.8	19.3	0.3	16.8	0.1	0	0
4	CX3CR1	4.66	409		export_exp1_BLOOD13_CD4	0.3	0.3	4.8	15.2	2.8	9	0.7	0.5	44.8	0.1	13.5	2.3	6
5	CX3CR1	3.82	410		export_exp4_TUM86_CD4	28.2	28.2	15.5	10.4	22.1	9.5	2	7.8	0.6	0.7	0.4	2.8	0
6	CX3CR1	3.26	396		export_exp4_BLOOD86_CD4	0.3	0.3	62.4	21.2	7	4.2	0.7	0.1	1	0.2	0.7	2.1	0.1
7	CX3CR1	3.51	402		export_exp3_TUM53_CD4	15.7	15.7	6.8	9.5	27.2	23.7	0.6	15.5	0.6	0.1	0.3	0	0
8	CX3CR1	0	0		export_exp3_TUM59_CD4	32.8	32.8	3.9	1.5	19	23.6	0.5	12.1	0.2	0.2	0	6.1	0.1
9	CX3CR1	0.99	356		export_exp1_TUMOR29_CD4	31.5	31.5	0.8	5.8	10.5	6.4	0.5	12.1	29.3	0.2	2.2	0.4	0.3
10	CX3CR1	0	0		export_exp4_TUM91_CD4	30.2	30.2	1.3	8.1	25.5	12.3	2.5	18.6	0.2	1.3	0	0	0
11	CX3CR1	28.3	424		export_exp1_TUMOR17_CD4	5.4	5.4	4.9	5.5	4.1	3.4	1.4	1.4	28.8	0	33.4	3.8	7.9
12	CX3CR1	92.9	439		export_exp4_TUM78_CD4	40.9	40.9	1.1	6.6	38.5	4.3	0	8.5	0	0.1	0	0	0
1	GZMB	0.28	435		export_exp4_TUM89_CD4	22.8	22.8	0.1	6.6	16.9	20.7	0.5	32	0.1	0.3	0	0	0
2	GZMB	0.77	439		export_exp3_PERI53_CD4	24.1	24.1	30.2	17.1	10.5	7.2	0.9	2.7	1.2	0.3	0.1	5.7	0
3	GZMB	0.92	447		export_exp3_BLOOD60_CD4	0.7	0.7	45.8	23.6	14	4.3	0.2	0.6	0.6	0.1	0.2	9.8	0.1
4	GZMB	0.73	447		export_exp2_BLOOD48_CD4	0	0	12.9	12.8	3.5	7.6	32	0.6	1.7	28.6	0.2	0.1	0
5	GZMB	1.22	434		export_exp1_PERI19_CD4	0.9	0.9	3	5	0.7	5	1.1	0.3	43.7	0.3	33.2	0	6.8
6	GZMB	2.89	453		export_exp1_BLOOD24_CD4	0.3	0.3	4.2	10	0.9	8.5	1.3	0.7	32.8	0.5	30.7	0.3	9.8
7	GZMB	1.72	450		export_exp1_TUMOR19_CD4	1.3	1.3	2.7	8.2	1.7	9.4	2.2	1.1	46.1	0	20.1	1	6.2
8	GZMB	1.15	441		export_exp1_PERI17_CD4	3	3	4.2	5	1.6	2.8	3.5	0.4	32.2	0.3	37.1	0.7	9.2
9	GZMB	1.26	439		export_exp3_PERI66_CD4	55.5	55.5	9	12.5	7.3	8.3	0.3	3.7	1.4	0.1	0.2	1.7	0
10	GZMB	2.42	440		export_exp1_BLOOD30_CD4	0	0	8.6	3.4	0	1.1	0.7	0.1	17	0.2	56.6	0.2	12.1
11	GZMB	70	506		export_exp1_PERI13_CD4	4	4	5.5	6.6	0.9	4.1	0.8	0.9	22.6	0.3	45	0.3	9
12	GZMB	3.06	456		export_exp4_PERI93_CD4	11.1	11.1	16.9	24.2	15.9	14.5	1.3	9.2	2.9	0.3	0.1	3.6	0
1	GZMK	1.88	414		export_exp4_TUM77_CD4	19.1	19.1	0.8	3.4	24.5	38	1.9	12	0	0.2	0	0.1	0
2	GZMK	1.67	393		export_exp3_BLOOD53_CD4	0.2	0.2	67.9	17.9	3.3	4	1.6	0	2	0.1	2.8	0.2	0
3	GZMK	0.52	404		export_exp1_BLOOD17_CD4	1.2	1.2	9.7	7.9	0.9	2.8	1.9	0.4	19.1	0.1	38.5	3.1	14.4
4	GZMK	3.77	430		export_exp2_TUM31_CD4	14.6	14.6	4.2	5.4	4.6	5.7	27.4	12.1	0.3	21.9	0.1	3.7	0
5	GZMK	0.53	423		export_exp4_TUM87_CD4	13.2	13.2	0.9	7.2	30.4	24	0.3	23.5	0.1	0.2	0	0.2	0
6	GZMK	2.03	406		export_exp0_PERI69_CD4	67.8	67.8	2	7.2	5.7	4.9	0.8	5.6	0.2	0.7	0.1	5	0
7	GZMK	8.79	438		export_exp2_TUM37_CD4	13.9	13.9	0.9	4.2	4	15.3	23.1	19.7	0.1	18.5	0	0.3	0
8	GZMK	2.24	406
9	GZMK	1.12	401
10	GZMK	1.31	393
11	GZMK	2.2	417
12	GZMK	2	430
1	HLADR	5.53	545
2	HLADR	0.25	539
3	HLADR	1.14	539
4	HLADR	3.12	547
5	HLADR	35.4	626
6	HLADR	3.63	574
7	HLADR	26.7	578
8	HLADR	0.81	537
9	HLADR	1.47	547
10	HLADR	0.21	545
11	HLADR	2.89	550
12	HLADR	0.72	590
1	NKG2A	4.81	453
2	NKG2A	0.93	453
3	NKG2A	3.3	476
4	NKG2A	2.71	452
5	NKG2A	3.11	452
6	NKG2A	2	456
7	NKG2A	3.54	453
8	NKG2A	1.02	443
9	NKG2A	1.02	458
10	NKG2A	0.45	440
11	NKG2A	4.85	458
12	NKG2A	1.78	501
1	OX40	0.5	579
2	OX40	0.24	578
3	OX40	3.64	651
4	OX40	0.097	517
5	OX40	4.56	584
6	OX40	0.45	586
7	OX40	2.09	573
8	OX40	0.22	573
9	OX40	0.23	575
10	OX40	1.39	550
11	OX40	0.066	575
12	OX40	1.34	582
1	PD1	44.8	473
2	PD1	0.44	419
3	PD1	11.1	438
4	PD1	33.3	458
5	PD1	40.7	469
6	PD1	21.6	465
7	PD1	90.4	562
8	PD1	17.6	443
9	PD1	21	453
10	PD1	0.44	422
11	PD1	26.9	433
12	PD1	0.89	422
1	TIGIT	1.9	481
2	TIGIT	0.87	440
3	TIGIT	1.79	473
4	TIGIT	1.97	478
5	TIGIT	24.7	488
6	TIGIT	1.83	461
7	TIGIT	13.3	473
8	TIGIT	0.9	473
9	TIGIT	0.91	456
10	TIGIT	0.54	449
11	TIGIT	4.65	440
12	TIGIT	0.28	467
CD8+
Cluster	Marker	Frequency	MFI		Frequency of cells from tissues per cluster
1	CCR7	0.68	558		ID	1	1	2	3	4	5	6	7	8	9	10
2	CCR7	14.4	557		TUM40_CD8	5.7	5.7	12.3	19	2.1	14.9	15.2	7.4	20.7	1	1.3
3	CCR7	2.01	536		BLOOD20_CD8	41.9	41.9	32.9	5	7.5	2.7	0.1	0	0	6.1	3.6
4	CCR7	84.2	617		PERI87_CD8	23.5	23.5	17.5	34.2	2.3	17.5	0	0.6	0.8	0	2.1
5	CCR7	0.93	542		BLOOD40_CD8	18	18	15	2.5	31.4	0.6	0	0.1	0	28.4	4
6	CCR7	2.11	542		PERI48_CD8	1.4	1.4	3.1	3.2	3.8	1.4	36.7	3.3	43.9	2.3	0.8
7	CCR7	3.02	542		BLOOD90_CD8	66.2	66.2	18.4	3	8.6	0.9	0.2	0	0	0.1	1.8
8	CCR7	1.43	549		PERI37_CD8	11.8	11.8	14.6	14.4	0.9	30.6	8.5	11.8	6.1	0.5	0.7
9	CCR7	89.3	634		TUM68_CD8	1.1	1.1	21.2	17.8	1.8	16.8	15.7	9.3	13.5	0	2.8
10	CCR7	2.26	542		BLOOD48_CD8	13.4	13.4	22	3.8	23.6	11	0	0.1	0.3	20.4	5.4
1	CD25	13.4	565		BLOOD46_CD8	6.7	6.7	8.7	1.6	43.7	0.6	0	0	0.1	36.9	1.7
2	CD25	20.9	570		TUM74_CD8	2	2	15.4	11.4	4.3	5.5	38.5	6.4	13.3	0	2.2
3	CD25	15.7	567		PERI80_CD8	24.9	24.9	16.5	21.5	1.2	14.7	2.9	0.9	4.9	0	0.9
4	CD25	18.5	570		BLOOD80_CD8	60.3	60.3	19	8.9	9.2	1.3	0.2	0	0	0.2	0.2
5	CD25	15	564		TUM48_CD8	3.5	3.5	9.2	10.4	0.8	10.4	22.6	16.1	25.6	0.4	1
6	CD25	30.1	577		TUM10_CD8	2.1	2.1	2.8	4.6	0.3	6.3	40.5	3.4	38.4	0.4	0.2
7	CD25	15.9	571		BLOOD52_CD8	22	22	26.2	8	37.1	1.6	0.2	0	0.3	0.7	3.8
8	CD25	31.4	577		PERI95_CD8	10.1	10.1	18.7	22.6	2.8	28.5	3.2	1.2	7	0	1.7
9	CD25	55	580		TUMOR29_CD8	4.6	4.6	11	9.4	1	27.5	23	9	14	0.2	0.2
10	CD25	10.2	559		TUM65_CD8	13.8	13.8	15.4	13.2	3.4	23.2	4.7	20.7	2.1	0.1	3.4
1	CD27	26.3	403		BLOOD49_CD8	46.6	46.6	25.8	7.5	14.6	1.8	0.2	0.3	0	0.1	2.9
2	CD27	61.1	437		BLOOD27_CD8	16.8	16.8	29.6	10.1	23.1	1.4	0	0	0	17.3	1.3
3	CD27	44	422		TUMOR18_CD8	5.9	5.9	18.3	29.7	0.2	13.3	13.6	10.3	8	0.3	0.4
4	CD27	93.7	469		TUM66_CD8	6.6	6.6	5.3	10.2	2	7.7	19.2	13	33.4	0.2	2
5	CD27	40.5	429		BLOOD28_CD8	9	9	13.6	4.9	26.2	1.1	0	0.1	0.1	25.7	19.3
6	CD27	23.8	403		PERI47_CD8	35.1	35.1	26.9	5.2	15.4	0.9	0.3	0.4	0.5	10.8	4.5
7	CD27	42.1	435		BLOOD68_CD8	5.2	5.2	30.5	5.6	39.4	0.8	0.4	0.1	0.6	1.1	16
8	CD27	25.2	402		TUM46_CD8	2.9	2.9	17.4	33.4	2	17.6	11.6	7.7	3.9	1.2	0.8
9	CD27	96.1	480		TUMOR24_CD8	5.1	5.1	34.5	24.8	1.3	17.6	4.2	4.8	3.5	0.7	3.5
10	CD27	53.5	422		TUM89_CD8	0.1	0.1	6.1	7.6	0.2	3.7	2	78.4	1.7	0	0.2
1	CD28	1.27	498		PERI60_CD8	10.3	10.3	25.9	19.8	3.8	8.5	5.6	23.2	1.8	0	0.6
2	CD28	55.9	530		PERI65_CD8	14.5	14.5	3.6	7.6	5.4	16.2	12.3	11.5	24.9	0	3.8
3	CD28	28	512		BLOOD19_CD8	6	6	48.9	2.8	21.9	0.3	0	0.5	0.1	17.9	1.2
4	CD28	43.4	508		BLOOD59_CD8	45.7	45.7	22.5	4.3	15.3	0.8	0.7	0.2	0	1.1	9.4
5	CD28	31.8	515		BLOOD67_CD8	7.3	7.3	23.6	2.5	43.3	1.4	0.1	0	0.2	2.7	18.5
6	CD28	4.91	501		TUM80_CD8	1.1	1.1	32.2	18.3	0.8	34.3	2.8	7.5	1.9	0	0.6
7	CD28	13.1	508		PERI59_CD8	45.4	45.4	10	15.9	1.6	10.3	6.5	4.7	3.2	0	2.2
8	CD28	1.67	494		PERI19_CD8	11.2723	11.2723	13.3929	3.79464	26.1161	1.89732	5.58036	1.5625	4.91071	15.8482	15.2902
9	CD28	53.8	508		BLOOD53_CD8	67.9	67.9	15.6	2.1	10.8	1.4	0	0.1	0	0.8	1.3
10	CD28	67.8	540		TUMOR30_CD8	12.3	12.3	19	34.7	1	16.3	4.6	9.2	0.4	0.4	2
1	CD39	1.7	412		TUM86_CD8	26.3	26.3	17.9	15.9	5.3	20.6	1.9	5.3	0.5	0.3	2.9
2	CD39	7.21	437		TUM60_CD8	3.2	3.2	13.1	15.1	1.2	7.8	8.5	47.3	3.7	0	0.1
3	CD39	3.96	423		PERI76_CD8	1	1	13.6	19.7	1.1	13.9	13.8	16.1	18.7	0	1.1
4	CD39	1.84	409		BLOOD37_CD8	74.5	74.5	13	4.7	3.3	0.8	0.1	0	0	3	0.4
5	CD39	9.72	433		TUM67_CD8	0.8	0.8	11.7	6.2	2.7	5.5	42.1	3.8	24.1	0.2	2.6
6	CD39	6.61	428		PERI13_CD8	44.6	44.6	10.4	5.9	8.1	2.3	14.8	1.2	3.5	5.6	3.5
7	CD39	45.1	531		PERI64_CD8	55	55	9.4	9.5	1.2	14.6	1.9	1.3	5.8	0.1	0.4
8	CD39	5.42	424		BLOOD30_CD8	75.1	75.1	5.8	3.3	6.2	0.4	0	0	0	5.6	3.3
9	CD39	1.45	415		TUM44_CD8	1.8	1.8	10.3	14.4	1.4	24.3	14.1	11.5	18.9	0.6	2.7
10	CD39	1.24	426		TUM76_CD8	0.9	0.9	8.2	12.6	1.7	10.9	2	60.2	2.7	0	0.8
1	CD45RA	86.6	649		TUM91_CD8	0.7	0.7	35.3	29.8	4.1	9.3	2.1	16.8	0.8	0	0.5
2	CD45RA	20.1	424		TUM90_CD8	7.3	7.3	28.3	12.6	1.2	24.8	6.7	15.2	3.3	0	0.6
3	CD45RA	74.5	575		TUM47_CD8	4.5	4.5	17.9	26.4	2	29	4.4	7.4	4.3	2.5	1.5
4	CD45RA	100	699		PERI56_CD8	3	3	6	4.9	1.3	5.1	28.6	7.5	41.6	0	1.9
5	CD45RA	9.17	420		BLOOD18_CD8	62.6	62.6	9.3	3.6	8.1	0.5	0	0	0	4.3	11.4
6	CD45RA	16.1	438		TUM52_CD8	0.8	0.8	24.1	30.2	5.4	5	18.4	9.8	5.5	0.1	0.7
7	CD45RA	6.46	439		BLOOD77_CD8	33.4	33.4	27.2	8.1	25.3	1.3	0	0	0	0.7	3.7
8	CD45RA	16.8	433		TUM31_CD8	3.4	3.4	10.1	13.8	1.7	14.9	25.1	16.5	11.4	1.9	1.2
9	CD45RA	100	715		BLOOD76_CD8	12.6	12.6	14.7	6.2	59	0.8	0	0	0.1	1.1	5.5
10	CD45RA	39.1	448		TUMOR69_CD8	8.9	8.9	7.7	25.7	0.3	25.6	7.5	8.8	14.8	0	0.3
1	CD69	3.17	495		BLOOD54_CD8	14.5	14.5	22.2	5	46.8	1.3	0.1	0	0	1.9	8.2
2	CD69	8.84	487		TUM42_CD8	5.3	5.3	21	20.3	1.7	17.8	6.8	5.8	18.6	1	1.5
3	CD69	65.1	615		TUM77_CD8	2.4	2.4	13.1	18.3	1	35.7	4.4	22.9	1.5	0	0.6
4	CD69	1.61	490		BLOOD64_CD8	67.2	67.2	23	4.2	2.2	1.1	0	0.1	0.2	1.1	0.5
5	CD69	71	596		BLOOD47_CD8	21.6	21.6	30.1	6.3	19.3	0.5	0	0	0	18.9	3.1
6	CD69	97.6	683		BLOOD17_CD8	50.7	50.7	13.9	16.3	9.2	1.8	0.1	0	0	7.3	0.7
7	CD69	91	632		TUM50_CD8	0.3	0.3	20.4	37.3	1.2	9.3	18.1	7.1	6	0	0.2
8	CD69	97.5	692		PERI91_CD8	3.6	3.6	17.3	19.1	2.1	13.7	14.6	12.1	16.6	0	0.1
9	CD69	0.91	487		PERI17_CD8	20.9	20.9	14.2	8.1	23	2	3.5	2.4	4.4	14.7	6.5
10	CD69	25.2	599		TUM37_CD8	1.7	1.7	25.9	30.8	0.2	25.2	2.9	9.7	1.8	1.2	0.5
1	CD103	0.27	371		BLOOD71_CD8	77.2	77.2	11	5	5	0.6	0.1	0	0.1	0	1
2	CD103	9.26	450		TUM64_CD8	42.1	42.1	16	6.7	1.4	8.3	5.5	8.4	10.6	0.3	0.4
3	CD103	2.49	388		BLOOD83_CD8	28.8	28.8	22.1	5.5	35.9	2.8	0	0	0.1	0.8	2.8
4	CD103	0.57	369		PERI41_CD8	59	59	12.1	6	5.8	5.8	1.9	4.4	0.9	3.4	0.1
5	CD103	3.58	354		BLOOD6_CD8	22	22	21.6	1.7	24.4	0.4	0.1	0.1	0.3	25.3	3.9
6	CD103	98.6	536		BLOOD60_CD8	52	52	12.8	3.4	27.5	2.1	0.2	0.2	0.3	0.7	0.6
7	CD103	98.7	521		PERI20_CD8	29.3	29.3	10.9	21.5	1.4	29.7	1.2	0.8	1.1	0.7	2.7
8	CD103	90.3	543		TUM93_CD8	1.9	1.9	20.1	11.2	0.1	19.9	4.3	40.4	1.4	0	0
9	CD103	0.21	384		BLOOD87_CD8	29.2	29.2	34.6	8.4	23.3	1	0	0	0	0.2	3.1
10	CD103	1.2	394		BLOOD13_CD8	16.3	16.3	35.1	4.9	15.3	1.6	0.1	0	0	6.4	20.3
1	CD127	32.8	481		BLOOD26_CD8	7.6	7.6	14.2	1.8	33.6	1	0	0	0.1	31.3	10.3
2	CD127	96.6	596		BLOOD32_CD8	9.5	9.5	10.8	1.7	43.4	1	0	0	0	31.8	1.6
3	CD127	82.3	559		PERI44_CD8	3.4	3.4	13.6	10.9	1.6	24.6	12.2	3.4	25.8	0.9	3.4
4	CD127	99.6	593		TUM87_CD8	3.4	3.4	32.3	33.6	4.9	10.2	2.9	8.3	2.6	0	1.1
5	CD127	8.5	421		BLOOD93_CD8	24.8	24.8	44.7	5	11.2	5.3	0	0.3	0.1	0.3	7.5
6	CD127	97.7	610		TUM54_CD8	2.9	2.9	23.2	26.7	3	14.1	6.5	10.8	9	0	3.4
7	CD127	8.04	425		TUM32_CD8	3.4	3.4	40.3	20.7	3.1	18.6	4.4	5.7	0.6	2.1	0.9
8	CD127	84.6	603		TUM83_CD8	1.2	1.2	6.7	21.3	0.2	25.5	12.5	23.6	7.1	0	0.1
9	CD127	99.8	603		PERI40_CD8	56.8	56.8	10	5.5	10.5	4	1.3	0.3	1.9	6.4	3.2
10	CD127	99.9	647		PERI78_CD8	6.1	6.1	24.3	16.5	9	9.1	14.8	3.6	14.2	0	2
1	CD161	16.1	490		TUM88_CD8	21.4	21.4	16	27.9	1.8	10.4	8.2	2.7	9.6	0	2
2	CD161	3.3	474		TUM43_CD8	12.9	12.9	22.7	18.5	1.8	30.8	4.5	3	3.7	1	1
3	CD161	9.57	509		PERI77_CD8	15.1	15.1	10.1	17.6	3.5	47.8	1.1	2.7	0.3	0.2	1.2
4	CD161	2.79	500		BLOOD74_CD8	6.2	6.2	28.1	4.6	45.3	1.6	0	0	0.1	0.5	12.9
5	CD161	4.97	497		BLOOD66_CD8	20.9	20.9	25.1	4.2	39.8	1.8	0.2	0.2	0.1	0.4	7.2
6	CD161	32.3	535		BLOOD41_CD8	11.6	11.6	20.8	3.3	25	0.9	0	0	0.1	35.4	2.6
7	CD161	14.8	488		BLOOD91_CD8	26	26	28	17.2	18.5	1.7	0	0.1	0.1	0.5	6.6
8	CD161	30.3	524		TUM41_CD8	2.3	2.3	27.4	12	3.8	23.8	4.1	20.2	1.6	3.1	0.5
9	CD161	1.86	475		TUM95_CD8	1.5	1.5	39.5	15.5	0	24.1	2.7	13.1	2.4	0	0.3
10	CD161	99.9	638		BLOOD86_CD8	45.6	45.6	11	3.1	36.4	1.4	0	0	0	0.5	1.9
1	CX3CR1	52	390		BLOOD89_CD8	12.4	12.4	30	3.1	43.9	3.4	0	0.2	0.1	0.2	6.5
2	CX3CR1	2.13	347		PER42_CD8	24.5	24.5	26	11.1	11.3	10.7	1.2	2.3	1.8	7.9	3.2
3	CX3CR1	4.35	353		BLOOD56_CD8	16	16	16.8	4.2	50.8	0.7	0.1	0.1	0	1.8	9.5
4	CX3CR1	2.68	353		PERI83_CD8	3.9	3.9	4	17.6	0.3	36	4.4	11	5.1	0	0.6
5	CX3CR1	2.21	343		BLOOD31_CD8	13.1	13.1	34	3	19.3	1.2	0.1	0	0.1	19.2	9.8
6	CX3CR1	0.45	347		TUM53_CD8	4.5	4.5	18.3	11.9	0.5	36.7	6.3	12.9	7.8	0	0.5
7	CX3CR1	1.39	338		TUMOR13_CD8	9.3	9.3	33.3	12.1	6.7	10.4	7.5	5.8	1.7	3.8	9.2
8	CX3CR1	0.41	347		BLOOD2_CD8	22	22	21.4	1	28.3	1.6	0	0.2	0.2	23.9	1.4
9	CX3CR1	2.74	353		PERI74_CD8	8.2	8.2	13	8.4	9.3	6.8	27.2	5.7	13.3	0	6.2
10	CX3CR1	0.96	332		PERI86_CD8	51.2	51.2	9.5	14.8	2.9	11.7	1.9	2.5	2.2	0	1.4
1	GZMB	74.9	549		BLOOD29_CD8	11.7	11.7	15.3	2.6	35.6	2.1	0	0	0	30.8	1.6
2	GZMB	3.13	462		PERI49_CD8	11.5	11.5	19	10	31.2	6.4	3.7	2.5	2.3	0.2	13.2
3	GZMB	4.84	467		PERI90_CD8	63.8	63.8	8.8	5.3	2	4	9.1	0.5	4.9	0	1.5
4	GZMB	2.06	453		BLOOD43_CD8	43.7	43.7	36.5	7.6	2.9	3.8	0.1	0.2	0.1	4.1	0.6
5	GZMB	17.6	476		PERI67_CD8	0.3	0.3	2.8	3.3	0.2	3.8	54.3	3.7	31.1	0	0.5
6	GZMB	1.83	452		BLOOD65_CD8	20.9	20.9	6.7	2.2	51.5	1.8	0.1	0.1	0	2.9	13.8
7	GZMB	14.4	475		BLOOD44_CD8	8.7	8.7	7.4	0.8	38.1	6.1	0	0	0	28.6	10.2
8	GZMB	3.25	462		PERI71_CD8	28.9	28.9	8.4	24	0.7	18.5	3.2	14.1	1.6	0.1	0.2
9	GZMB	4.04	451		BLOOD50_CD8	16.8	16.8	42.2	3.2	30.1	1.8	1.2	0.1	0.2	1.3	3
10	GZMB	0.5	449		BLOOD78_CD8	9.2	9.2	37.3	8.2	41.1	0.7	0.2	0	0	0.5	2.5
1	GZMK	13.2	375		PERI54_CD8	24.9	24.9	28	15.6	11.3	9.4	1.6	1.1	2.5	0.1	5.4
2	GZMK	20.6	401		BLOOD95_CD8	5	5	66	13.5	9.9	2.5	0	0	0.3	0	1.8
3	GZMK	28.4	391		PERI43_CD8	33.7	33.7	16.2	15.3	6.4	21.5	0.4	0.1	1.1	2.9	1.6
4	GZMK	9.9	353		PERI68_CD8	2.5	2.5	13.6	10	9.1	7	21.6	1.2	27.8	0.2	7
5	GZMK	42.7	408		PERI53_CD8	12.8	12.8	11.8	12.3	9.7	13.1	17.8	3.8	15.6	0.2	2.9
6	GZMK	1.85	363		TUM56_CD8	2.6	2.6	31.4	31.3	2.8	10.1	6.8	5.8	5.6	0	3.3
7	GZMK	15.8	391		TUM71_CD8	5.2	5.2	16.4	31.9	3.8	14.9	1.6	23.1	1.8	0	1.3
8	GZMK	1.36	357		TUMOR17_CD8	32	32	9.4	7	3.7	6.1	8.7	13.5	16.5	2.3	0.8
9	GZMK	9.13	353		PERI46_CD8	4	4	13.6	23	2.6	11.2	29	2.2	11.5	1.4	1.3
10	GZMK	20.7	377		BLOOD10_CD8	29.6	29.6	40.3	3.4	19.8	0.9	0.1	0.1	0.2	2.9	2.6
1	HLADR	1.87	576		PERI88_CD8	41.4	41.4	9.8	27.1	0.5	8.7	3.7	1	5.9	0	1.7
2	HLADR	2.2	579		BLOOD88_CD8	42.9	42.9	25.2	11.6	12	1	0	0	0.2	0.1	6.6
3	HLADR	5.38	575		BLOOD24_CD8	25.2	25.2	40.4	5.8	3.7	2.5	0.1	0	0	2.3	19.7
4	HLADR	0.88	579		PERI93_CD8	24.2	24.2	16.7	5.7	3.3	7.2	7.9	9.7	21.9	0	1.7
5	HLADR	24.7	596		TUM59_CD8	24.5	24.5	12.3	10.9	0.7	23.8	6	15.8	3.7	0	2.3
6	HLADR	3.7	571		TUMOR28_CD8	5	5	24.8	26.2	5.4	14.5	4.5	5.8	2.6	2.7	8.4
7	HLADR	22.9	600		TUM78_CD8	1.1	1.1	35.8	24.9	2.5	6.5	12.6	8.7	7	0	0.2
8	HLADR	3.78	569		PERI66_CD8	10.9	10.9	3	4.2	0.8	1.7	28	6.6	42.2	0.1	1.6
9	HLADR	0.8	482		TUMOR19_CD8	8.4	8.4	23.2	4.1	23.2	3.1	7.3	4.7	2.9	13.8	9.2
10	HLADR	1.76	486		PERI18_CD8	30.9	30.9	7.2	11.1	3.7	5.8	22.9	3.6	7.5	2.9	3.6
1	NKG2A	5.19	654		TUM49_CD8	1.8	1.8	11.7	16.2	0.1	30.3	7.8	28.1	3.9	0	0
2	NKG2A	4.49	666		PERI69_CD8	10.3	10.3	1.6	8.2	1	8	21	4.2	42.5	0	0.2
3	NKG2A	1.8	588		PERI89_CD8	1.7	1.7	13.4	6.7	1.4	10.7	4.5	56.1	4.9	0	0.2
4	NKG2A	0.38	602		BLOOD69_CD8	69.9	69.9	12.4	10.8	5	1	0	0	0.1	0	0.7
5	NKG2A	1.28	617		PERI52_CD8	13.5215	13.5215	13.373	14.7103	27.786	10.104	2.37741	4.01189	2.67459	0.445765	10.9955
6	NKG2A	0.18	531
7	NKG2A	13	654
8	NKG2A	97.3	681
9	NKG2A	0.31	583
10	NKG2A	5.59	612
1	OX40	0.71	534
2	OX40	0.61	499
3	OX40	0.58	505
4	OX40	1.71	531
5	OX40	0.97	508
6	OX40	1.53	498
7	OX40	2.52	494
8	OX40	1.55	508
9	OX40	1.27	496
10	OX40	0.84	488
1	PD1	16.6	405
2	PD1	39.7	429
3	PD1	43.8	425
4	PD1	1.36	371
5	PD1	76.1	475
6	PD1	77	471
7	PD1	87.1	524
8	PD1	81.5	470
9	PD1	1.41	376
10	PD1	31.2	404
1	TIGIT	24.9	441
2	TIGIT	8.56	425
3	TIGIT	12.9	429
4	TIGIT	1.16	430
5	TIGIT	13.4	429
6	TIGIT	2.74	429
7	TIGIT	14.6	434
8	TIGIT	3.41	438
9	TIGIT	0.7	420
10	TIGIT	0.76	404
Figure 1d
Lum-A like
	1	2	3	4	5	6	7	8	9	10
TUM69	8.9	7.7	25.7	0.3	25.6	7.5	8.8	14.8	0	0.3
TUM17	32	9.4	7	3.7	6.1	8.7	13.5	16.5	2.3	0.8
TUM18	5.9	18.3	29.7	0.2	13.3	13.6	10.3	8	0.3	0.4
TUM19	8.4	23.2	4.1	23.2	3.1	7.3	4.7	2.9	13.8	9.2
TUM24	5.1	34.5	24.8	1.3	17.6	4.2	4.8	3.5	0.7	3.5
TUM29	4.6	11	9.4	1	27.5	23	9	14	0.2	0.2
TUM10	2.1	2.8	4.6	0.3	6.3	40.5	3.4	38.4	0.4	0.2
TUM31	3.4	10.1	13.8	1.7	14.9	25.1	16.5	11.4	1.9	1.2
TUM32	3.4	40.3	20.7	3.1	18.6	4.4	5.7	0.6	2.1	0.9
TUM42	5.3	21	20.3	1.7	17.8	6.8	5.8	18.6	1	1.5
TUM43	12.9	22.7	18.5	1.8	30.8	4.5	3	3.7	1	1
TUM44	1.8	10.3	14.4	1.4	24.3	14.1	11.5	18.9	0.6	2.7
TUM46	2.9	17.4	33.4	2	17.6	11.6	7.7	3.9	1.2	0.8
TUM47	4.5	17.9	26.4	2	29	4.4	7.4	4.3	2.5	1.5
TUM49	1.8	11.7	16.2	0.1	30.3	7.8	28.1	3.9	0	0
TUM50	0.3	20.4	37.3	1.2	9.3	18.1	7.1	6	0	0.2
TUM54	2.9	23.2	26.7	3	14.1	6.5	10.8	9	0	3.4
TUM56	2.6	31.4	31.3	2.8	10.1	6.8	5.8	5.6	0	3.3
TUM59	24.5	12.3	10.9	0.7	23.8	6	15.8	3.7	0	2.3
TUM60	3.2	13.1	15.1	1.2	7.8	8.5	47.3	3.7	0	0.1
TUM66	6.6	5.3	10.2	2	7.7	19.2	13	33.4	0.2	2
TUM67	0.8	11.7	6.2	2.7	5.5	42.1	3.8	24.1	0.2	2.6
TUM68	1.1	21.2	17.8	1.8	16.8	15.7	9.3	13.5	0	2.8
TUM71	5.2	16.4	31.9	3.8	14.9	1.6	23.1	1.8	0	1.3
TUM77	2.4	13.1	18.3	1	35.7	4.4	22.9	1.5	0	0.6
TUM78	1.1	35.8	24.9	2.5	6.5	12.6	8.7	7	0	0.2
TUM80	1.1	32.2	18.3	0.8	34.3	2.8	7.5	1.9	0	0.6
TUM83	1.2	6.7	21.3	0.2	25.5	12.5	23.6	7.1	0	0.1
TUM87	3.4	32.3	33.6	4.9	10.2	2.9	8.3	2.6	0	1.1
TUM89	0.1	6.1	7.6	0.2	3.7	2	78.4	1.7	0	0.2
TUM93	1.9	20.1	11.2	0.1	19.9	4.3	40.4	1.4	0	0
TUM95	1.5	39.5	15.5	0	24.1	2.7	13.1	2.4	0	0.3
Lum-B like
	1	2	3	4	5	6	7	8	9	10
TUM13	9.3	33.3	12.1	6.7	10.4	7.5	5.8	1.7	3.8	9.2
TUM30	12.3	19	34.7	1	16.3	4.6	9.2	0.4	0.4	2
TUM37	1.7	25.9	30.8	0.2	25.2	2.9	9.7	1.8	1.2	0.5
TUM52	0.8	24.1	30.2	5.4	5	18.4	9.8	5.5	0.1	0.7
TUM53	4.5	18.3	11.9	0.5	36.7	6.3	12.9	7.8	0	0.5
TUM86	26.3	17.9	15.9	5.3	20.6	1.9	5.3	0.5	0.3	2.9
TUM88	21.4	16	27.9	1.8	10.4	8.2	2.7	9.6	0	2
TUM91	0.7	35.3	29.8	4.1	9.3	2.1	16.8	0.8	0	0.5
TNBC
	1	2	3	4	5	6	7	8	9	10
TUM28	5	24.8	26.2	5.4	14.5	4.5	5.8	2.6	2.7	8.4
TUM41	2.3	27.4	12	3.8	23.8	4.1	20.2	1.6	3.1	0.5
TUM48	3.5	9.2	10.4	0.8	10.4	22.6	16.1	25.6	0.4	1
TUM64	42.1	16	6.7	1.4	8.3	5.5	8.4	10.6	0.3	0.4
TUM76	0.9	8.2	12.6	1.7	10.9	2	60.2	2.7	0	0.8
HR+
	1	2	3	4	5	6	7	8	9	10
TUM69	8.9	7.7	25.7	0.3	25.6	7.5	8.8	14.8	0	0.3
TUM17	32	9.4	7	3.7	6.1	8.7	13.5	16.5	2.3	0.8
TUM18	5.9	18.3	29.7	0.2	13.3	13.6	10.3	8	0.3	0.4
TUM19	8.4	23.2	4.1	23.2	3.1	7.3	4.7	2.9	13.8	9.2
TUM24	5.1	34.5	24.8	1.3	17.6	4.2	4.8	3.5	0.7	3.5
TUM29	4.6	11	9.4	1	27.5	23	9	14	0.2	0.2
TUM10	2.1	2.8	4.6	0.3	6.3	40.5	3.4	38.4	0.4	0.2
TUM31	3.4	10.1	13.8	1.7	14.9	25.1	16.5	11.4	1.9	1.2
TUM32	3.4	40.3	20.7	3.1	18.6	4.4	5.7	0.6	2.1	0.9
TUM42	5.3	21	20.3	1.7	17.8	6.8	5.8	18.6	1	1.5
TUM43	12.9	22.7	18.5	1.8	30.8	4.5	3	3.7	1	1
TUM44	1.8	10.3	14.4	1.4	24.3	14.1	11.5	18.9	0.6	2.7
TUM46	2.9	17.4	33.4	2	17.6	11.6	7.7	3.9	1.2	0.8
TUM47	4.5	17.9	26.4	2	29	4.4	7.4	4.3	2.5	1.5
TUM49	1.8	11.7	16.2	0.1	30.3	7.8	28.1	3.9	0	0
TUM50	0.3	20.4	37.3	1.2	9.3	18.1	7.1	6	0	0.2
TUM54	2.9	23.2	26.7	3	14.1	6.5	10.8	9	0	3.4
TUM56	2.6	31.4	31.3	2.8	10.1	6.8	5.8	5.6	0	3.3
TUM59	24.5	12.3	10.9	0.7	23.8	6	15.8	3.7	0	2.3
TUM60	3.2	13.1	15.1	1.2	7.8	8.5	47.3	3.7	0	0.1
TUM66	6.6	5.3	10.2	2	7.7	19.2	13	33.4	0.2	2
TUM67	0.8	11.7	6.2	2.7	5.5	42.1	3.8	24.1	0.2	2.6
TUM68	1.1	21.2	17.8	1.8	16.8	15.7	9.3	13.5	0	2.8
TUM71	5.2	16.4	31.9	3.8	14.9	1.6	23.1	1.8	0	1.3
TUM77	2.4	13.1	18.3	1	35.7	4.4	22.9	1.5	0	0.6
TUM78	1.1	35.8	24.9	2.5	6.5	12.6	8.7	7	0	0.2
TUM80	1.1	32.2	18.3	0.8	34.3	2.8	7.5	1.9	0	0.6
TUM83	1.2	6.7	21.3	0.2	25.5	12.5	23.6	7.1	0	0.1
TUM87	3.4	32.3	33.6	4.9	10.2	2.9	8.3	2.6	0	1.1
TUM89	0.1	6.1	7.6	0.2	3.7	2	78.4	1.7	0	0.2
TUM93	1.9	20.1	11.2	0.1	19.9	4.3	40.4	1.4	0	0
TUM95	1.5	39.5	15.5	0	24.1	2.7	13.1	2.4	0	0.3
TUM13	9.3	33.3	12.1	6.7	10.4	7.5	5.8	1.7	3.8	9.2
TUM30	12.3	19	34.7	1	16.3	4.6	9.2	0.4	0.4	2
TUM37	1.7	25.9	30.8	0.2	25.2	2.9	9.7	1.8	1.2	0.5
TUM52	0.8	24.1	30.2	5.4	5	18.4	9.8	5.5	0.1	0.7
TUM53	4.5	18.3	11.9	0.5	36.7	6.3	12.9	7.8	0	0.5
TUM86	26.3	17.9	15.9	5.3	20.6	1.9	5.3	0.5	0.3	2.9
TUM88	21.4	16	27.9	1.8	10.4	8.2	2.7	9.6	0	2
TUM91	0.7	35.3	29.8	4.1	9.3	2.1	16.8	0.8	0	0.5
HR+
	1	2	3	4	5	6	7	8	9	10
TUM40	5.7	12.3	19	2.1	14.9	15.2	7.4	20.7	1	1.3
TUM65	13.8	15.4	13.2	3.4	23.2	4.7	20.7	2.1	0.1	3.4
TUM28	5	24.8	26.2	5.4	14.5	4.5	5.8	2.6	2.7	8.4
TUM41	2.3	27.4	12	3.8	23.8	4.1	20.2	1.6	3.1	0.5
TUM48	3.5	9.2	10.4	0.8	10.4	22.6	16.1	25.6	0.4	1
TUM64	42.1	16	6.7	1.4	8.3	5.5	8.4	10.6	0.3	0.4
TUM76	0.9	8.2	12.6	1.7	10.9	2	60.2	2.7	0	0.8

## Sheet: Fig.2
Figure 2b
HLADR MFI
ID sample	CD127+CD39lo	CD127-CD39lo	CD127-CD39hi
1: BREAST exp 1_TUMOR_13_003.fcs	471.283	656.48	1043.46
2: BREAST exp 1_TUMOR_17_006.fcs	292.605	240.226	387.978
3: BREAST exp 1_TUMOR_18_009.fcs	332.811	489.015	797.133
4: BREAST exp 1_TUMOR_19_012.fcs	354.816	1026.53	1864.16
5: BREAST exp 1_TUMOR_20_015.fcs	306.559	914.242	1878.45
6: BREAST exp 1_TUMOR_24_018.fcs	249.331	295.046	937.711
7: BREAST exp 1_TUMOR_26_021.fcs	620.57	610.866	2249.87
8: BREAST exp 1_TUMOR_27_024.fcs	519.017	545.64	464.769
9: BREAST exp 1_TUMOR_28_027.fcs	1396.31	715.127	1754.22
10: BREAST exp 1_TUMOR_29_030.fcs	546.879	772.227	1966.83
11: BREAST exp 1_TUMOR_30_033.fcs	217.924	655.004	691.359
12: BREAST exp2_TUM_2_005.fcs	55.808	375.721	970.083
13: BREAST exp2_TUM_10_011.fcs	670.575	426.792	772.301
14: BREAST exp2_TUM_37_020.fcs	940.057	1375.43	3749.1
15: BREAST exp2_TUM_40_023.fcs	591.336	656.685	1514.79
16: BREAST exp2_TUM_41_026.fcs	500.017	563.335	1030.93
17: BREAST exp2_TUM_42_028.fcs	529.983	572.161	826.699
18: BREAST exp2_TUM_43_031.fcs	764.556	1326.92	2203.66
19: BREAST exp2_TUM_44_034.fcs	698.968	925.377	2097.88
20: BREAST exp2_TUM_46_037.fcs	910.912	2019.21	4138.4
21: BREAST exp2_TUM_47_040.fcs	573.428	932.69	960.603
22: BREAST exp2_TUM_48_043.fcs	118.5	307.063	1472.56
23: BREAST exp2_TUM_31_014.fcs	501.199	494.122	870.474
24: BREAST exp2_TUM_32_017.fcs	334.769	725.259	2402.86
25: BREAST exp2_TUM_6_008.fcs	612.202	528.768	3448.43
26: BREAST exp 3_TUM_49_001.fcs	859.703	590.476	1413.9
27: BREAST exp 3_TUM_50_004.fcs	460.129	746.565	1201.31
28: BREAST exp 3_TUM_52_007.fcs	578.486	562.794	920.605
29: BREAST exp 3_TUM_53_010.fcs	398.202	490.084	748.216
30: BREAST exp 3_TUM_54_013.fcs	795.879	797.635	973.024
31: BREAST exp 3_TUM_56_016.fcs	610.896	941.202	2211.18
32: BREAST exp 3_TUM_59_019.fcs	290.071	302.221	354.382
33: BREAST exp 3_TUM_60_022.fcs	305.989	172.493	262.555
34: BREAST exp 3_TUM_64_025.fcs	434.56	483.067	305.989
35: BREAST exp 3_TUM_65_028.fcs	258.937	520.04	408.728
36: BREAST exp 3_TUM_66_031.fcs	438.947	280.821	902.473
37: BREAST exp 3_TUM_67_034.fcs	121.426	292.862	675.716
38: BREAST exp 3_TUM_68_037.fcs	196.414	360.365	485.399
39: BREAST exp 3_TUM_71_040.fcs	471.512	1723.61	2432.26
40: BREAST exp4_TUM 74_003.fcs	502.847	522.913	925.585
41: BREAST exp4_TUM 76_006.fcs	566.838	596.4	1129.56
42: BREAST exp4_TUM 77_009.fcs	652.917	1023.06	1842.09
43: BREAST exp4_TUM 78_012.fcs	799.401	1493.64	2017.02
44: BREAST exp4_TUM 83_018.fcs	4471.06	2277.55	2077.51
45: BREAST exp4_TUM 80_015.fcs	645.359	654.441	1211.62
46: BREAST exp4_TUM 86_021.fcs	590.906	548.829	1236.29
47: BREAST exp4_TUM 87_024.fcs	309.669	516.929	739.274
48: BREAST exp4_TUM 88_027.fcs	918.877	623.247	1123.94
49: BREAST exp4_TUM 89_030.fcs	463.903	372.764	646.863
50: BREAST exp4_TUM 90_033.fcs	801.306	1175.65	2174.99
51: BREAST exp4_TUM 91_036.fcs	844.548	690.565	2296.19
52: BREAST exp4_TUM 93_039.fcs	700.344	771.418	1064.23
53: BREAST exp4_TUM 95_042.fcs	450.195	405.589	828.527
GZMB MFI
1: BREAST exp 1_TUMOR_13_003.fcs	-61.408	183.039	231.294
2: BREAST exp 1_TUMOR_17_006.fcs	44.708	298.806	182.124
3: BREAST exp 1_TUMOR_18_009.fcs	129.666	377.781	268.487
4: BREAST exp 1_TUMOR_19_012.fcs	119.837	607.262	600.348
5: BREAST exp 1_TUMOR_20_015.fcs	-102.043	271.39	47.342
6: BREAST exp 1_TUMOR_24_018.fcs	-57.889	83.449	20.15
7: BREAST exp 1_TUMOR_26_021.fcs	355.654	579.951	547.047
8: BREAST exp 1_TUMOR_27_024.fcs	11.388	285.023	181.209
9: BREAST exp 1_TUMOR_28_027.fcs	54.372	314.756	663.31
10: BREAST exp 1_TUMOR_29_030.fcs	51.735	260.777	244.534
11: BREAST exp 1_TUMOR_30_033.fcs	99.381	434.849	365.077
12: BREAST exp2_TUM_2_005.fcs	-114.327	454.367	-13.404
13: BREAST exp2_TUM_10_011.fcs	72.863	205.354	212.312
14: BREAST exp2_TUM_37_020.fcs	21.065	265.66	172.779
15: BREAST exp2_TUM_40_023.fcs	57.493	274.851	242.355
16: BREAST exp2_TUM_41_026.fcs	-11.489	199.404	186.555
17: BREAST exp2_TUM_42_028.fcs	92.115	282.029	240.34
18: BREAST exp2_TUM_43_031.fcs	57.493	212.312	104.659
19: BREAST exp2_TUM_44_034.fcs	220.287	357.605	292.331
20: BREAST exp2_TUM_46_037.fcs	-10.532	194.455	232.299
21: BREAST exp2_TUM_47_040.fcs	112.392	112.392	159.061
22: BREAST exp2_TUM_48_043.fcs	151.246	464.802	436.031
23: BREAST exp2_TUM_31_014.fcs	17.234	146.369	134.691
24: BREAST exp2_TUM_32_017.fcs	-61.333	152.222	176.709
25: BREAST exp2_TUM_6_008.fcs	304.769	206.347	579.836
26: BREAST exp 3_TUM_49_001.fcs	143.181	123.27	213.045
27: BREAST exp 3_TUM_50_004.fcs	70.23	240.367	397.921
28: BREAST exp 3_TUM_52_007.fcs	16.044	115.519	71.93
29: BREAST exp 3_TUM_53_010.fcs	82.995	259.82	164.138
30: BREAST exp 3_TUM_54_013.fcs	41.402	223.004	64.284
31: BREAST exp 3_TUM_56_016.fcs	-65.982	158.004	99.22
32: BREAST exp 3_TUM_59_019.fcs	294.856	408.658	146.66
33: BREAST exp 3_TUM_60_022.fcs	84.7	229.376	269.188
34: BREAST exp 3_TUM_64_025.fcs	60.889	106.93	91.526
35: BREAST exp 3_TUM_65_028.fcs	-88.965	136.238	120.684
36: BREAST exp 3_TUM_66_031.fcs	-26.181	75.332	49.021
37: BREAST exp 3_TUM_67_034.fcs	-43.941	116.38	97.509
38: BREAST exp 3_TUM_68_037.fcs	-67.681	17.733	28.717
39: BREAST exp 3_TUM_71_040.fcs	-83.847	480.754	228.464
40: BREAST exp4_TUM 74_003.fcs	-25.916	253.36	86.635
41: BREAST exp4_TUM 76_006.fcs	150.005	410.095	593.625
42: BREAST exp4_TUM 77_009.fcs	-138.46	57.943	74.444
43: BREAST exp4_TUM 78_012.fcs	-88.38	452.663	165.188
44: BREAST exp4_TUM 83_018.fcs	291.732	483.037	619.93
45: BREAST exp4_TUM 80_015.fcs	-176.871	82.278	165.188
46: BREAST exp4_TUM 86_021.fcs	36.292	70.966	107.619
47: BREAST exp4_TUM 87_024.fcs	-41.483	34.562	-87.508
48: BREAST exp4_TUM 88_027.fcs	9.5	167.878	129.615
49: BREAST exp4_TUM 89_030.fcs	-90.998	64.885	74.444
50: BREAST exp4_TUM 90_033.fcs	-52.742	97.987	110.25
51: BREAST exp4_TUM 91_036.fcs	131.381	657.386	678.304
52: BREAST exp4_TUM 93_039.fcs	490.204	875.85	632.698
53: BREAST exp4_TUM 95_042.fcs	188.624	386.335	480.662
GZMK MFI
1: BREAST exp 1_TUMOR_13_003.fcs	16.646	98.137	44.684
2: BREAST exp 1_TUMOR_17_006.fcs	-19.674	-34.823	-53.04
3: BREAST exp 1_TUMOR_18_009.fcs	-11.349	147.135	-23.459
4: BREAST exp 1_TUMOR_19_012.fcs	3.026	741.32	240.643
5: BREAST exp 1_TUMOR_20_015.fcs	80.489	249.127	154.236
6: BREAST exp 1_TUMOR_24_018.fcs	119.001	545.186	191.847
7: BREAST exp 1_TUMOR_26_021.fcs	-26.488	235.585	-22.702
8: BREAST exp 1_TUMOR_27_024.fcs	12.105	64.455	136.146
9: BREAST exp 1_TUMOR_28_027.fcs	32.549	493.404	145.561
10: BREAST exp 1_TUMOR_29_030.fcs	-23.459	71.319	108.933
11: BREAST exp 1_TUMOR_30_033.fcs	238.954	766.388	895.334
12: BREAST exp2_TUM_2_005.fcs	-66.63	-44.721	147.888
13: BREAST exp2_TUM_10_011.fcs	-107.988	-66.036	-97.118
14: BREAST exp2_TUM_37_020.fcs	-56.546	66.036	-107.382
15: BREAST exp2_TUM_40_023.fcs	-83.916	9.988	-4.7
16: BREAST exp2_TUM_41_026.fcs	-22.333	106.777	-29.394
17: BREAST exp2_TUM_42_028.fcs	-82.122	5.875	-51.22
18: BREAST exp2_TUM_43_031.fcs	-90.506	114.056	298.506
19: BREAST exp2_TUM_44_034.fcs	-89.307	11.751	9.4
20: BREAST exp2_TUM_46_037.fcs	-88.707	43.54	12.926
21: BREAST exp2_TUM_47_040.fcs	-10.576	228.207	-20.569
22: BREAST exp2_TUM_48_043.fcs	-66.63	-56.546	-58.323
23: BREAST exp2_TUM_31_014.fcs	-120.758	-43.54	-135.488
24: BREAST exp2_TUM_32_017.fcs	-25.275	196.953	51.22
25: BREAST exp2_TUM_6_008.fcs	-37.052	27.628	-75.556
26: BREAST exp 3_TUM_49_001.fcs	-32.828	68.952	-21.863
27: BREAST exp 3_TUM_50_004.fcs	-19.008	100.057	-19.008
28: BREAST exp 3_TUM_52_007.fcs	-16.63	17.105	-13.777
29: BREAST exp 3_TUM_53_010.fcs	-47.675	75.789	-8.55
30: BREAST exp 3_TUM_54_013.fcs	-63.605	99.556	-57.794
31: BREAST exp 3_TUM_56_016.fcs	-12.351	203.946	-42.396
32: BREAST exp 3_TUM_59_019.fcs	-22.339	148.17	-42.396
33: BREAST exp 3_TUM_60_022.fcs	14.728	34.739	-11.876
34: BREAST exp 3_TUM_64_025.fcs	-118.308	101.563	120.362
35: BREAST exp 3_TUM_65_028.fcs	-27.103	151.395	-72.366
36: BREAST exp 3_TUM_66_031.fcs	-79.222	-11.4	-48.636
37: BREAST exp 3_TUM_67_034.fcs	-75.789	19.96	17.581
38: BREAST exp 3_TUM_68_037.fcs	-72.854	48.156	-42.396
39: BREAST exp 3_TUM_71_040.fcs	126.559	342.347	148.706
40: BREAST exp4_TUM 74_003.fcs	6.633	208.385	43.943
41: BREAST exp4_TUM 76_006.fcs	69.21	122.768	39.028
42: BREAST exp4_TUM 77_009.fcs	9.287	83.897	48.423
43: BREAST exp4_TUM 78_012.fcs	30.565	43.049	-26.566
44: BREAST exp4_TUM 83_018.fcs	22.129	68.299	-16.811
45: BREAST exp4_TUM 80_015.fcs	33.234	220.157	99.297
46: BREAST exp4_TUM 86_021.fcs	11.942	73.777	116.461
47: BREAST exp4_TUM 87_024.fcs	17.254	56.97	-27.899
48: BREAST exp4_TUM 88_027.fcs	10.172	6.633	-24.347
49: BREAST exp4_TUM 89_030.fcs	52.915	129.14	15.483
50: BREAST exp4_TUM 90_033.fcs	52.915	229.211	141.09
51: BREAST exp4_TUM 91_036.fcs	119.364	441.573	25.678
52: BREAST exp4_TUM 93_039.fcs	87.14	195.238	48.423
53: BREAST exp4_TUM 95_042.fcs	125.211	765.805	119.849
PD1 MFI
1: BREAST exp 1_TUMOR_13_003.fcs	641.053	970.34	960.334
2: BREAST exp 1_TUMOR_17_006.fcs	759.335	940.668	757.427
3: BREAST exp 1_TUMOR_18_009.fcs	1239.23	1328.56	2743.3
4: BREAST exp 1_TUMOR_19_012.fcs	928.607	1030.19	898.05
5: BREAST exp 1_TUMOR_20_015.fcs	1633.09	1082.75	2131.78
6: BREAST exp 1_TUMOR_24_018.fcs	935.823	1749.4	2613.36
7: BREAST exp 1_TUMOR_26_021.fcs	725.804	623.929	5929.36
8: BREAST exp 1_TUMOR_27_024.fcs	1060.26	1421.21	808.83
9: BREAST exp 1_TUMOR_28_027.fcs	1444.5	1448.42	2072.84
10: BREAST exp 1_TUMOR_29_030.fcs	962.825	1011.55	1071.44
11: BREAST exp 1_TUMOR_30_033.fcs	265.195	681.956	817.081
12: BREAST exp2_TUM_2_005.fcs	778.231	1260.63	2503.18
13: BREAST exp2_TUM_10_011.fcs	1832.67	1543.11	2227.52
14: BREAST exp2_TUM_37_020.fcs	1018.12	1334.96	5146.36
15: BREAST exp2_TUM_40_023.fcs	1364.08	1441.79	1331.76
16: BREAST exp2_TUM_41_026.fcs	696.365	685.694	1242.78
17: BREAST exp2_TUM_42_028.fcs	1577.34	1636.26	2301.93
18: BREAST exp2_TUM_43_031.fcs	1577.34	1864.77	1823.61
19: BREAST exp2_TUM_44_034.fcs	1071.53	1260.63	1338.16
20: BREAST exp2_TUM_46_037.fcs	1513.38	1517.06	1805.64
21: BREAST exp2_TUM_47_040.fcs	1325.4	1796.72	1945.33
22: BREAST exp2_TUM_48_043.fcs	1783.45	1718.65	1438.31
23: BREAST exp2_TUM_31_014.fcs	879.041	1242.78	1125.48
24: BREAST exp2_TUM_32_017.fcs	932.777	1380.57	3082.19
25: BREAST exp2_TUM_6_008.fcs	1185.29	841.981	1846.35
26: BREAST exp 3_TUM_49_001.fcs	1090.41	870.927	1399.49
27: BREAST exp 3_TUM_50_004.fcs	1028.91	846.607	2120.53
28: BREAST exp 3_TUM_52_007.fcs	1322.05	1539.87	1916.65
29: BREAST exp 3_TUM_53_010.fcs	1354.65	1015.48	1276.49
30: BREAST exp 3_TUM_54_013.fcs	747.136	794.116	1949.1
31: BREAST exp 3_TUM_56_016.fcs	754.745	1506.47	3219.42
32: BREAST exp 3_TUM_59_019.fcs	1832.92	996.999	2162.82
33: BREAST exp 3_TUM_60_022.fcs	1015.48	981.459	2624.08
34: BREAST exp 3_TUM_64_025.fcs	1266.22	1772.73	2901.45
35: BREAST exp 3_TUM_65_028.fcs	1096.2	1469.85	3064.91
36: BREAST exp 3_TUM_66_031.fcs	946.241	846.607	1131.67
37: BREAST exp 3_TUM_67_034.fcs	814.662	994.39	2027.17
38: BREAST exp 3_TUM_68_037.fcs	752.834	1061.96	1020.83
39: BREAST exp 3_TUM_71_040.fcs	3533.01	3712.52	5794.19
40: BREAST exp4_TUM 74_003.fcs	724.267	1101.27	1254.58
41: BREAST exp4_TUM 76_006.fcs	959.207	829.402	1470.46
42: BREAST exp4_TUM 77_009.fcs	421.173	1036.54	1608.67
43: BREAST exp4_TUM 78_012.fcs	1207.12	1513.66	2913.88
44: BREAST exp4_TUM 83_018.fcs	1251.35	1355.94	3280.99
45: BREAST exp4_TUM 80_015.fcs	658.299	1138.23	1809.49
46: BREAST exp4_TUM 86_021.fcs	1373.71	1384.5	2005.42
47: BREAST exp4_TUM 87_024.fcs	774.833	1728.78	4550.2
48: BREAST exp4_TUM 88_027.fcs	1213.33	750.879	767.373
49: BREAST exp4_TUM 89_030.fcs	1328.04	593.296	4030.55
50: BREAST exp4_TUM 90_033.fcs	1274.15	1794.95	3751.45
51: BREAST exp4_TUM 91_036.fcs	727.753	1257.82	3783.83
52: BREAST exp4_TUM 93_039.fcs	1591.68	383.648	2512.6
53: BREAST exp4_TUM 95_042.fcs	1370.14	1341.91	2997.09
TIGIT MFI
1: BREAST exp 1_TUMOR_13_003.fcs	186320	230440	277201
2: BREAST exp 1_TUMOR_17_006.fcs	53930	53285	92260
3: BREAST exp 1_TUMOR_18_009.fcs	103429	131353	212806
4: BREAST exp 1_TUMOR_19_012.fcs	59096	106067	203409
5: BREAST exp 1_TUMOR_20_015.fcs	210628	146885	211354
6: BREAST exp 1_TUMOR_24_018.fcs	246962	372691	591333
7: BREAST exp 1_TUMOR_26_021.fcs	245445	241666	1067477
8: BREAST exp 1_TUMOR_27_024.fcs	125993	97508	44908
9: BREAST exp 1_TUMOR_28_027.fcs	236407	228215	347408
10: BREAST exp 1_TUMOR_29_030.fcs	69454	119322	155068
11: BREAST exp 1_TUMOR_30_033.fcs	187732	246203	270106
12: BREAST exp2_TUM_2_005.fcs	70909	35352	355514
13: BREAST exp2_TUM_10_011.fcs	42073	61067	35352
14: BREAST exp2_TUM_37_020.fcs	180017	239937	568798
15: BREAST exp2_TUM_40_023.fcs	40239	99410	195318
16: BREAST exp2_TUM_41_026.fcs	77695	110666	200021
17: BREAST exp2_TUM_42_028.fcs	120099	116949	279649
18: BREAST exp2_TUM_43_031.fcs	134035	249857	264972
19: BREAST exp2_TUM_44_034.fcs	143613	219068	299180
20: BREAST exp2_TUM_46_037.fcs	115062	162977	255581
21: BREAST exp2_TUM_47_040.fcs	46354	268614	151968
22: BREAST exp2_TUM_48_043.fcs	-21930	59224	75842
23: BREAST exp2_TUM_31_014.fcs	45742	105655	113805
24: BREAST exp2_TUM_32_017.fcs	58611	148105	240642
25: BREAST exp2_TUM_6_008.fcs	164279	144895	246300
26: BREAST exp 3_TUM_49_001.fcs	91595	185893	163449
27: BREAST exp 3_TUM_50_004.fcs	70252	130127	144093
28: BREAST exp 3_TUM_52_007.fcs	43698	75110	76935
29: BREAST exp 3_TUM_53_010.fcs	67221	59358	100822
30: BREAST exp 3_TUM_54_013.fcs	81809	187903	146652
31: BREAST exp 3_TUM_56_016.fcs	129497	234946	667581
32: BREAST exp 3_TUM_59_019.fcs	137723	107004	162798
33: BREAST exp 3_TUM_60_022.fcs	274013	231379	458553
34: BREAST exp 3_TUM_64_025.fcs	32896	198027	618055
35: BREAST exp 3_TUM_65_028.fcs	7170	77543	142178
36: BREAST exp 3_TUM_66_031.fcs	-4780	15538	55134
37: BREAST exp 3_TUM_67_034.fcs	53326	96509	156954
38: BREAST exp 3_TUM_68_037.fcs	115081	204165	175919
39: BREAST exp 3_TUM_71_040.fcs	503835	454329	731199
40: BREAST exp4_TUM 74_003.fcs	-26887	95291	134843
41: BREAST exp4_TUM 76_006.fcs	280974	212052	342389
42: BREAST exp4_TUM 77_009.fcs	72446	105952	178578
43: BREAST exp4_TUM 78_012.fcs	131798	404283	707385
44: BREAST exp4_TUM 83_018.fcs	168381	168381	631022
45: BREAST exp4_TUM 80_015.fcs	132406	193480	208030
46: BREAST exp4_TUM 86_021.fcs	4573	103575	156435
47: BREAST exp4_TUM 87_024.fcs	52173	192172	441819
48: BREAST exp4_TUM 88_027.fcs	64315	81781	169014
49: BREAST exp4_TUM 89_030.fcs	206028	129368	419758
50: BREAST exp4_TUM 90_033.fcs	102982	190867	352636
51: BREAST exp4_TUM 91_036.fcs	236026	293173	685062
52: BREAST exp4_TUM 93_039.fcs	560619	486699	685062
53: BREAST exp4_TUM 95_042.fcs	266825	306440	393906
NKG2A
1: BREAST exp 1_TUMOR_13_003.fcs	348.235	372.718	376.649
2: BREAST exp 1_TUMOR_17_006.fcs	359.309	437.882	453.325
3: BREAST exp 1_TUMOR_18_009.fcs	258.386	194.185	229.359
4: BREAST exp 1_TUMOR_19_012.fcs	463.123	299.697	309.9
5: BREAST exp 1_TUMOR_20_015.fcs	360.249	293.599	304.36
6: BREAST exp 1_TUMOR_24_018.fcs	318.004	249.989	377.639
7: BREAST exp 1_TUMOR_26_021.fcs	8274.4	361.192	3392.47
8: BREAST exp 1_TUMOR_27_024.fcs	1286.55	772.755	909.794
9: BREAST exp 1_TUMOR_28_027.fcs	459.422	374.678	428.666
10: BREAST exp 1_TUMOR_29_030.fcs	405.468	341.059	334.044
11: BREAST exp 1_TUMOR_30_033.fcs	251.262	194.185	228.202
12: BREAST exp2_TUM_2_005.fcs	1396.6	4216.18	345.981
13: BREAST exp2_TUM_10_011.fcs	581.607	458.02	398.65
14: BREAST exp2_TUM_37_020.fcs	264.339	213.214	307.868
15: BREAST exp2_TUM_40_023.fcs	2137.62	305.73	324.801
16: BREAST exp2_TUM_41_026.fcs	337.176	229.883	307.153
17: BREAST exp2_TUM_42_028.fcs	3958.59	357.552	372.174
18: BREAST exp2_TUM_43_031.fcs	368.676	266.781	268.628
19: BREAST exp2_TUM_44_034.fcs	1777.28	258.339	295.281
20: BREAST exp2_TUM_46_037.fcs	290.537	238.441	247.33
21: BREAST exp2_TUM_47_040.fcs	302.905	174.014	248.465
22: BREAST exp2_TUM_48_043.fcs	643.772	664.968	780.978
23: BREAST exp2_TUM_31_014.fcs	290.537	244.516	334.817
24: BREAST exp2_TUM_32_017.fcs	304.314	233.054	302.204
25: BREAST exp2_TUM_6_008.fcs	611.072	438.617	740.659
26: BREAST exp 3_TUM_49_001.fcs	270.828	192.804	254.866
27: BREAST exp 3_TUM_50_004.fcs	225.54	192.804	246.922
28: BREAST exp 3_TUM_52_007.fcs	243.929	242.741	240.969
29: BREAST exp 3_TUM_53_010.fcs	497.583	350.318	570.467
30: BREAST exp 3_TUM_54_013.fcs	946.43	198.718	310.976
31: BREAST exp 3_TUM_56_016.fcs	326.448	243.929	321.725
32: BREAST exp 3_TUM_59_019.fcs	268.211	186.554	195.251
33: BREAST exp 3_TUM_60_022.fcs	381.608	270.171	299.139
34: BREAST exp 3_TUM_64_025.fcs	3381.2	247.525	294.819
35: BREAST exp 3_TUM_65_028.fcs	216.279	131.863	294.105
36: BREAST exp 3_TUM_66_031.fcs	2273.12	1832.83	1875.14
37: BREAST exp 3_TUM_67_034.fcs	272.146	229.453	254.866
38: BREAST exp 3_TUM_68_037.fcs	376.039	318.615	493.848
39: BREAST exp 3_TUM_71_040.fcs	277.479	282.915	307.973
40: BREAST exp4_TUM 74_003.fcs	285.855	227.806	256.316
41: BREAST exp4_TUM 76_006.fcs	382.718	302.819	409.258
42: BREAST exp4_TUM 77_009.fcs	172.161	122.434	146.003
43: BREAST exp4_TUM 78_012.fcs	293.767	284.99	3169.78
44: BREAST exp4_TUM 83_018.fcs	288.468	239.089	287.595
45: BREAST exp4_TUM 80_015.fcs	209.98	151.34	203.132
46: BREAST exp4_TUM 86_021.fcs	259.439	179.017	240.539
47: BREAST exp4_TUM 87_024.fcs	312.155	221.698	227.806
48: BREAST exp4_TUM 88_027.fcs	429.725	375.787	675.742
49: BREAST exp4_TUM 89_030.fcs	433.676	255.541	845.377
50: BREAST exp4_TUM 90_033.fcs	226.434	156.877	187.274
51: BREAST exp4_TUM 91_036.fcs	293.767	225.07	411.762
52: BREAST exp4_TUM 93_039.fcs	416.815	334.752	394.559
53: BREAST exp4_TUM 95_042.fcs	281.554	215.758	225.07
Figure 2c
ID	CD127-CD39hi	CD127+CD39lo	CD127-CD39lo	TUMOR
1: BREAST exp 1_TUMOR_13_003.fcs	2.507	2.234	3815
2: BREAST exp 1_TUMOR_17_006.fcs	2.228	1.671	20116
3: BREAST exp 1_TUMOR_18_009.fcs	2.83	4.459	5124
4: BREAST exp 1_TUMOR_19_012.fcs	0.994	1.453	3595
5: BREAST exp 1_TUMOR_20_015.fcs	3.698	2.811	5917
6: BREAST exp 1_TUMOR_24_018.fcs	2.061	2.416	1848
7: BREAST exp 1_TUMOR_26_021.fcs	10.535	3.8	9326
8: BREAST exp 1_TUMOR_27_024.fcs	1.32	2.346	4692
9: BREAST exp 1_TUMOR_28_027.fcs	2.002	1.768	1404
10: BREAST exp 1_TUMOR_29_030.fcs	0.756	4.67	11318
11: BREAST exp 1_TUMOR_30_033.fcs	1.806	1.838	6343
12: BREAST exp2_TUM_2_005.fcs	1.852	12.037	5556
13: BREAST exp2_TUM_10_011.fcs	1.187	9.73	6695
14: BREAST exp2_TUM_37_020.fcs	3.607	1.005	4401
15: BREAST exp2_TUM_40_023.fcs	1.059	7.921	8715
16: BREAST exp2_TUM_41_026.fcs	7.703	2.759	13593
17: BREAST exp2_TUM_42_028.fcs		5.016	6248
18: BREAST exp2_TUM_43_031.fcs	0.47	2.026	2834
19: BREAST exp2_TUM_44_034.fcs	1.241	7.661	11932
20: BREAST exp2_TUM_46_037.fcs	0.673	3.105	6944
21: BREAST exp2_TUM_47_040.fcs	2.454	2.109	6165
22: BREAST exp2_TUM_48_043.fcs	8.75	6.713	11102
23: BREAST exp2_TUM_31_014.fcs	1.387	5.54	20851
24: BREAST exp2_TUM_32_017.fcs	1.301	1.109	4533
25: BREAST exp2_TUM_6_008.fcs	29.492	5.273	3906
26: BREAST exp 3_TUM_49_001.fcs	9.547	5.266	8175
27: BREAST exp 3_TUM_50_004.fcs	2.04	3.845	2244
28: BREAST exp 3_TUM_52_007.fcs	3.743	5.191	3599
29: BREAST exp 3_TUM_53_010.fcs	5.219	4.425	4618
30: BREAST exp 3_TUM_54_013.fcs	4.033	3.518	2770
31: BREAST exp 3_TUM_56_016.fcs	0.351	1.456	1540
32: BREAST exp 3_TUM_59_019.fcs	1.608	1.685	10413
33: BREAST exp 3_TUM_60_022.fcs	21.253	1.315	12905
34: BREAST exp 3_TUM_64_025.fcs	0.714	3.071	4462
35: BREAST exp 3_TUM_65_028.fcs	7.965	0.779	6753
36: BREAST exp 3_TUM_66_031.fcs	2.113	8.259	17694
37: BREAST exp 3_TUM_67_034.fcs	0.57	10.976	2202
38: BREAST exp 3_TUM_68_037.fcs	0.514	3.001	5419
39: BREAST exp 3_TUM_71_040.fcs	3.174	0.595	11935
40: BREAST exp4_TUM 74_003.fcs	0.969	7.928	4289
41: BREAST exp4_TUM 76_006.fcs	56.108	0.789	5685
42: BREAST exp4_TUM 77_009.fcs	3.615	1.758	14502
43: BREAST exp4_TUM 78_012.fcs	3.488	2.429	4504
44: BREAST exp4_TUM 83_018.fcs	2.688	2.46	15900
45: BREAST exp4_TUM 80_015.fcs	0.899	0.731	5641
46: BREAST exp4_TUM 86_021.fcs	0.513	0.381	3965
47: BREAST exp4_TUM 87_024.fcs	6.038	1.236	1575
48: BREAST exp4_TUM 88_027.fcs	0.955	1.967	2782
49: BREAST exp4_TUM 89_030.fcs	71.452	0.705	2045
50: BREAST exp4_TUM 90_033.fcs	3.306	1.484	8619
51: BREAST exp4_TUM 91_036.fcs	9.085	1.435	2208
52: BREAST exp4_TUM 93_039.fcs	8.226	12.687	14133
53: BREAST exp4_TUM 95_042.fcs	4.998	2.39	7251
ID	CD127-CD39hi	CD127+CD39lo	CD127-CD39-	BLOOD
1: BREAST exp 1_BLOOD_13_005.fcs	0.003	0.007	0.000
2: BREAST exp 1_BLOOD_17_008.fcs	0.001	0.004	0.001
3: BREAST exp 1_BLOOD_20_017.fcs	0.002	0.011	0.002
4: BREAST exp 1_BLOOD_24_020.fcs	0.009	0.02	0.004
5: BREAST exp 1_BLOOD_26_023.fcs	0	0.011	0.003
6: BREAST exp 1_BLOOD_18_011.fcs	0.001	0.001	0.000
7: BREAST exp 1_BLOOD_19_014.fcs	0.006	0.027	0.002
8: BREAST exp 1_BLOOD_27_026.fcs	0.005	0.005	0.000
9: BREAST exp 1_BLOOD_28_029.fcs	0.004	0.006	0.000
10: BREAST exp 1_BLOOD_29_032.fcs	0	0.006	0.001
11: BREAST exp 1_BLOOD_30_035.fcs	0	0	0.000
12: BREAST exp2_BLOOD_2_003.fcs	0.001	0.004	0.000
13: BREAST exp2_BLOOD_6_006.fcs	0.022	0.004	0.002
14: BREAST exp2_BLOOD_10_009.fcs	0	0.142	0.000
15: BREAST exp2_BLOOD_31_012.fcs	0.004	0.019	0.013
16: BREAST exp2_BLOOD_32_015.fcs	0	0.01	0.001
17: BREAST exp2_BLOOD_37_018.fcs	0	0.004	0.002
18: BREAST exp2_BLOOD_40_021.fcs	0	0.001	0.001
19: BREAST exp2_BLOOD_43_029.fcs	0.004	0.018	0.000
20: BREAST exp2_BLOOD_44_032.fcs	0	0.007	0.002
21: BREAST exp2_BLOOD_46_035.fcs	0	0.003	0.001
22: BREAST exp2_BLOOD_47_038.fcs	0	0.005	0.002
23: BREAST exp2_BLOOD_41_024.fcs	0	0.004	0.000
24: BREAST exp2_BLOOD_48_041.fcs	0.008	0.016	0.000
25: BREAST exp 3_BLOOD_49_003.fcs	0.005	0.008	0.002
26: BREAST exp 3_BLOOD_50_006.fcs	0.003	0.166	0.000
27: BREAST exp 3_BLOOD_52_009.fcs	0.003	0.006	0.003
28: BREAST exp 3_BLOOD_53_012.fcs	0.006	0.01	0.006
29: BREAST exp 3_BLOOD_54_015.fcs	0.003	0.002	0.002
30: BREAST exp 3_BLOOD_56_018.fcs	0.002	0.002	0.000
31: BREAST exp 3_BLOOD_59_021.fcs	0.041	0.029	0.027
32: BREAST exp 3_BLOOD_60_024.fcs	0.006	0.017	0.016
33: BREAST exp 3_BLOOD_64_027.fcs	0.002	0.007	0.005
34: BREAST exp 3_BLOOD_65_030.fcs	0.001	0.006	0.002
35: BREAST exp 3_BLOOD_66_033.fcs	0.011	0.035	0.001
36: BREAST exp 3_BLOOD_67_036.fcs	0.006	0.032	0.000
37: BREAST exp 3_BLOOD_68_039.fcs	0	0.037	0.001
38: BREAST exp 3_BLOOD_71_042.fcs	0.001	0.014	0.021
39: BREAST exp4_BLOOD 74_001.fcs	0.001	0.022	0.000
40: BREAST exp4_BLOOD 76_004.fcs	0.004	0.012	0.000
41: BREAST exp4_BLOOD 77_007.fcs	0	0.006	0.000
42: BREAST exp4_BLOOD 78_010.fcs	0.004	0.002	0.000
43: BREAST exp4_BLOOD 80_013.fcs	0.003	0.008	0.003
44: BREAST exp4_BLOOD 83_016.fcs	0.006	0.006	0.000
45: BREAST exp4_BLOOD 86_019.fcs	0.003	0.003	0.005
46: BREAST exp4_BLOOD 87_022.fcs	0	0.003	0.000
47: BREAST exp4_BLOOD 88_025.fcs	0.002	0.012	0.002
48: BREAST exp4_BLOOD 89_028.fcs	0.048	0.036	0.015
49: BREAST exp4_BLOOD 90_031.fcs	0.002	0.004	0.002
50: BREAST exp4_BLOOD 91_034.fcs	0.006	0.066	0.008
51: BREAST exp4_BLLOD 93_037.fcs	0.033	0.098	0.021
52: BREAST exp4_BLOOD 95_040.fcs	0.006	0.037	0.007
ID	CD127-CD39hi	CD127+CD39lo	CD127-CD39-	NORMAL
1: BREAST exp 1_PERI_13_004.fcs	0.402	1.377	1147
2: BREAST exp 1_PERI_17_007.fcs	0.564	0.752	4451
3: BREAST exp 1_PERI_18_010.fcs	1.263	4.521	2793
4: BREAST exp 1_PERI_19_013.fcs	0.225	1.804	1015
5: BREAST exp 1_PERI_20_016.fcs	0.242	0.161	0.323
6: BREAST exp 1_PERI_24_019.fcs	3.125	6.25	0.000
7: BREAST exp 1_PERI_26_022.fcs	0	4.225	7042
8: BREAST exp 1_PERI_27_025.fcs	0	0.571	2286
9: BREAST exp 1_PERI_28_028.fcs	1.765	0.588	1176
10: BREAST exp 1_PERI_29_031.fcs	1.62	2.315	3009
11: BREAST exp 1_PERI_30_034.fcs	0.806	3.763	9409
12: BREAST exp2_PERI_2_004.fcs	0	3.846	3846
13: BREAST exp2_PERI_6_007.fcs	25.17	5.215	3175
14: BREAST exp2_PERI_10_010.fcs	0	10.375	2305
15: BREAST exp2_PERI_31_013.fcs	0.781	0.391	7422
16: BREAST exp2_PERI_32_016.fcs	0.556	5.556	2222
17: BREAST exp2_PERI_41_025.fcs	2.251	0.851	2623
18: BREAST exp2_PER_42_027.fcs	0.843	0.105	2002
19: BREAST exp2_PERI_43_030.fcs	0.044	0.131	0.525
20: BREAST exp2_PERI_46_036.fcs	0.182	8.143	2704
21: BREAST exp2_PERI_47_039.fcs	0.014	0.217	0.196
22: BREAST exp2_PERI_48_042.fcs	0.354	10.067	4512
23: BREAST exp2_PERI_44_033.fcs	0.525	8.957	5013
24: BREAST exp2_PERI_40_022.fcs	0.073	0.799	0.363
25: BREAST exp2_PERI_37_019.fcs	1.936	2.614	9795
26: BREAST exp 3_PERI_49_002.fcs	0.426	0.852	0.425
27: BREAST exp 3_PERI_50_005.fcs	3.543	6.102	3353
28: BREAST exp 3_PERI_52_008.fcs	0.765	0.153	1524
29: BREAST exp 3_PERI_53_011.fcs	0.884	9.191	2681
30: BREAST exp 3_PERI_54_014.fcs	0.201	0.389	0.289
31: BREAST exp 3_PERI_56_017.fcs	0.788	10.153	9676
32: BREAST exp 3_PERI_59_020.fcs	0.704	0.938	4297
33: BREAST exp 3_PERI_60_023.fcs	10.413	2.691	2431
34: BREAST exp 3_PERI_64_026.fcs	0.175	1.196	1282
35: BREAST exp 3_PERI_65_029.fcs	1.211	5.269	6863
36: BREAST exp 3_PERI_66_032.fcs	1.042	11.981	12180
37: BREAST exp 3_PERI_67_035.fcs	0.32	12.335	3936
38: BREAST exp 3_PERI_68_038.fcs	0.209	6.959	2397
39: BREAST exp 3_PERI_71_041.fcs	2.268	0.806	8808
40: BREAST exp4_PERI 74_002.fcs	0.289	4.507	5619
41: BREAST exp4_PERI 77_008.fcs	0.556	0.159	1675
42: BREAST exp4_PERI 78_011.fcs	1.417	3.506	2513
43: BREAST exp4_PERI 76_005.fcs	11.628	3.287	3772
44: BREAST exp4_PERI 80_014.fcs	0.761	0.444	1853
45: BREAST exp4_PERI 83_017.fcs	2.889	3.581	12336
46: BREAST exp4_PERI 86_020.fcs	0.116	0.306	2635
47: BREAST exp4_PERI 87_023.fcs	0.37	0.079	0.040
48: BREAST exp4_PERI 88_026.fcs	0.477	1.227	0.858
49: BREAST exp4_PERI 89_029.fcs	45.88	1.729	6206
50: BREAST exp4_PERI 90_032.fcs	0.107	1.935	1314
51: BREAST exp4_PERI 91_035.fcs	7.154	9.772	2563
52: BREAST exp4_PERI 93_038.fcs	4.037	3.466	2861
53: BREAST exp4_PERI 95_041.fcs	0.541	1.101	0.764
Figure 2d
%CD127-CD39hi
Patient ID	Lymphnode metastatic	Lymphnode non metastatic
107	0.132	0.0191
115	0.2385
116		0.137
117	3.16	0.0762
119	0.0816	0.111
120	1.2	0.154
121	7.54
122	0.0258
123	5.45
124	0.282	0.0357
125	0.2525	0.202
126	2.38
127	1.59
Figure 2f
%TNFa
Patient ID	CD127+CD39lo	CD127-CD39lo	CD127-CD39hi
149	34.3	30.657	25.1
150	43.328	35.8	19.9
152	27.08	25.16	10.817
153	24.698	31.2	19.337
146	24.2	24.8	60.7
147	41.2	38.55	47.7
%IFNg
Patient ID	CD127+CD39lo	CD127-CD39lo	CD127-CD39hi
149	14.7	13.2	11.8
150	47.514	40.9	28.95
152	38.513	35.354	12.02
153	36.1141	39.757	28.3061
146	40	47.8	66.7
147	66.9	57.1	54.5
%IL-2
Patient ID	CD127+CD39lo	CD127-CD39lo	CD127-CD39hi
149	29.13	14.952	14.098
150	50.28	31.65	9.76
152	24.3	19.108	1.8
153	34.74	23.757	15.81
146	13.3	10.1	13.9
147	29	26.5	4.55
%CD107a
Patient ID	CD127+CD39lo	CD127-CD39lo	CD127-CD39hi
149	0	3.41	3.88
150	0	8.85	18.7
152	2.306	5.47	5.46
146	8.89	16.49	36.1
147	1.09	13	18.97

## Sheet: Fig.3
Figure 3b	Signature	normalized enrichment score
	HALLMARK_KRAS_SIGNALING_DN	2.82
	GO_SODIUM_CHANNEL_COMPLEX	3.07
	GO_POTASSIUM_CHANNEL_COMPLEX	3.16
	GSE19825_NAIVE_VS_DAY3_EFF_CD8_TCELL_UP	3.17
	KEGG_ECM_RECEPTOR_INTERACTION	4.11
	HALLMARK_EPITHELIAL_MESENCHYMAL_TRANSITION	4.13
	HALLMARK_ESTROGEN_RESPONSE_EARLY	4.14
	GO_RNA_CATABOLIC PROCESS	-6.23
	GO_RNA_SPLICING	-6.1
	HALLMARK_TNFA_SIGNALING_VIA_NFKB	-4.7
	KEGG_CHEMOKINE_SIGNALING_PATHWAY	-3.83
	HALLMARK_KRAS_SIGNALING_UP	-3.7
	BIOCARTA_CTLA4_PATHWAY	-3.35
	HALLMARK_OXIDATIVE_PHOSPHORYLATION	-2.98
	BIOCARTA_CCR5_PATHWAY	-2.76
	HALLMARK_IL_STAT5_SIGNALING	-2.48
	BIOCARTA_NFKB_PATHWAY	-0.48
	BIOCARTA_P53MYPOXIA_PATHWAY	-2.37
	HALLMARK_MTORC1_SIGNALING	-1.89
	HALLMARK_APOPTOSIS	-1.84
	HALLMARK_PI3K_AKT_MTOR SIGNALING	-1.83
	HALLMARK_FATTY_ACID_METABOLISM	-1.68

## Sheet: Fig.4
Figure 4a,b
Cluster	Marker	Freq	MFI		Frequency of cells from tissues per cluster
1	CD27	70.4	456			1	2	3	4	5	6	7
2	CD27	88.6	461		exp1_BREAST exp 1_PERI_19 Tr	10.2941	33.8235	17.6471	11.0294	1.47059	25	0.735294
3	CD27	89.1	462		exp2_BREAST exp2_PERI_44_ Tre	28	2.4	7.2	17.4	11	1	33
4	CD27	53.4	424		exp4_BREAST exp4_TUM 80_ Tre	71	2.2	0.8	7.2	16	0	2.8
5	CD27	64.2	444		exp2_BREAST exp2_BLOOD_44 Tr	1.4	5.2	50.6	14.8	0	24.8	3.2
6	CD27	91.3	454		exp4_BREAST exp4_PERI 95_ Tre	8.3691	31.7597	9.01288	10.3004	11.8026	2.36052	26.3948
7	CD27	69.6	452		exp2_BREAST exp2_BLOOD_2_ Tre	6.8	33.4	21.6	20.8	0.4	16.6	0.4
1	CD28	96.2	554		exp4_BREAST exp4_BLLOD 93 Tr	4.8	30	34.6	9.6	0.8	20	0.2
2	CD28	98.3	556		exp4_BREAST exp4_PERI 86_ Tre	7.01754	36.8421	18.4211	9.64912	5.26316	14.9123	7.89474
3	CD28	96.5	548		exp4_BREAST exp4_BLOOD 83 Tr	2.4	6.6	55.8	8	0.2	27	0
4	CD28	89.6	515		exp4_BREAST exp4_TUM 76_ Tre	24.8	5.8	1.2	12.6	49.8	0.8	5
5	CD28	92.8	530		exp2_BREAST exp2_TUM_40_ Tre	38.6313	1.3245	2.20751	5.51876	11.9205	3.53201	36.8653
6	CD28	90.1	500		exp3_BREAST exp 3_TUM_59_ Tre	48.5075	0.746269	0	14.1791	29.8507	0	6.71642
7	CD28	94.4	538		exp3_BREAST exp 3_PERI_60 Tr	31.8043	11.9266	6.42202	14.6789	24.7706	8.25688	2.14067
1	CCR7	42.4	460		exp4_BREAST exp4_TUM 77_ Tre	58.8	3.6	0.4	9.2	23.8	0	4.2
2	CCR7	86.2	521		exp3_BREAST exp 3_BLOOD_54 Tr	5.2	31.4	14.4	16	0.4	32.6	0
3	CCR7	96.4	543		exp2_BREAST exp2_TUM_41_ Tre	23	15	2.4	13.4	39.8	2.6	3.8
4	CCR7	9.41	420		exp3_BREAST exp 3_PERI_53 Tr	23.4818	9.31174	7.69231	21.4575	16.5992	10.5263	10.9312
5	CCR7	30.2	443		exp4_BREAST exp4_PERI 89_ Tre	27.0517	6.68693	1.82371	11.8541	41.6413	2.73556	8.20669
6	CCR7	95.1	589		exp2_BREAST exp2_PERI_43_ Tre	8.58086	33.9934	12.8713	6.93069	7.26073	8.91089	21.4521
7	CCR7	30.1	454		exp1_BREAST exp 1_TUMOR_29 Tr	42.3208	2.04778	8.19113	16.7235	5.46075	2.04778	23.2082
1	TIGIT	69.5	441		exp3_BREAST exp 3_TUM_52_ Tre	69.8	2.2	1.4	7.4	16.2	0	3
2	TIGIT	46.1	382		exp2_BREAST exp2_TUM_6_0 Treg	31.1475	3.27869	8.19672	6.55738	45.9016	0	4.91803
3	TIGIT	23.1	369		exp1_BREAST exp 1_PERI_27 Tr	8	40	20	16	0	0	16
4	TIGIT	20	369		exp1_BREAST exp 1_BLOOD_26 Tr	3	10.2	36.8	7.2	0	42.6	0.2
5	TIGIT	62.6	408		exp2_BREAST exp2_PERI_10_ Tre	0	28	20	28	0	24	0
6	TIGIT	6.46	358		exp4_BREAST exp4_BLOOD 78 Tr	3.2	4	41.2	32	0.4	18.4	0.8
7	TIGIT	51.3	418		exp2_BREAST exp2_PERI_32_ Tre	23.5294	17.6471	17.6471	17.6471	17.6471	0	5.88235
1	OX40	21.8	498		exp3_BREAST exp 3_TUM_53_ Tre	46.4589	2.83286	2.26629	15.2975	23.5127	2.54958	7.08215
2	OX40	1.77	468		exp4_BREAST exp4_PERI 80_ Tre	15.2263	8.64198	11.5226	4.93827	12.3457	1.64609	45.679
3	OX40	7.98	597		exp3_BREAST exp 3_TUM_54_ Tre	42.0538	7.82396	1.46699	10.7579	31.2958	3.66748	2.93399
4	OX40	0.28	466		exp3_BREAST exp 3_BLOOD_65 Tr	5.6	33.4	14	20.2	1	25.6	0.2
5	OX40	14.6	494		exp3_BREAST exp 3_TUM_60_ Tre	1.4	0.8	1.4	9.8	73.2	0	13.4
6	OX40	4.07	555		exp1_BREAST exp 1_BLOOD_19 Tr	12	52.8	16.8	10.8	0.4	7	0.2
7	OX40	15.9	498		exp2_BREAST exp2_PERI_37_ Tre	10	5.2	13	8.8	10.4	2.8	49.8
1	CD45RA	1.15	510		exp4_BREAST exp4_BLOOD 77 Tr	3.4	19.6	42.6	15.8	0.2	18.4	0
2	CD45RA	3.98	410		exp4_BREAST exp4_BLOOD 87 Tr	4	32.4	27.6	28.8	0.4	6.4	0.4
3	CD45RA	12.9	391		exp4_BREAST exp4_TUM 95_ Tre	39.4	9.4	0.2	10.6	39.4	0	1
4	CD45RA	2.55	396		exp2_BREAST exp2_TUM_10_ Tre	16.3636	12.7273	3.63636	5.45455	36.3636	0	25.4545
5	CD45RA	1.17	414		exp1_BREAST exp 1_BLOOD_17 Tr	5.2	25.4	22.4	5.8	0.2	40.4	0.6
6	CD45RA	100	557		exp1_BREAST exp 1_PERI_29 Tr	8	4	16	16	4	36	16
7	CD45RA	2.59	409		exp4_BREAST exp4_PERI 83_ Tre	20.9559	2.57353	10.6618	2.57353	6.98529	2.57353	53.6765
1	NKG2A	1.1	439		exp3_BREAST exp 3_PERI_59 Tr	21.5686	7.84314	21.5686	11.7647	7.84314	3.92157	25.4902
2	NKG2A	0.35	450		exp1_BREAST exp 1_TUMOR_20 Tr	52.381	20.6349	4.7619	7.93651	7.93651	6.34921	0
3	NKG2A	1.65	523		exp3_BREAST exp 3_TUM_64_ Tre	14.2857	16.7702	21.118	18.0124	18.6335	6.21118	4.96894
4	NKG2A	0.2	446		exp4_BREAST exp4_TUM 87_ Tre	26.4	7.8	3.8	10.4	44.4	0.6	6.6
5	NKG2A	1.09	442		exp1_BREAST exp 1_BLOOD_20 Tr	5.2	51.8	20.6	8	1	13.4	0
6	NKG2A	1.01	518		exp4_BREAST exp4_BLOOD 90 Tr	6	35.4	19.4	24.8	2.6	11.4	0.4
7	NKG2A	2.16	498		exp4_BREAST exp4_TUM 89_ Tre	7	5.6	1.2	7.6	75.4	0	3.2
1	PD1	21.1	523		exp3_BREAST exp 3_BLOOD_67 Tr	5.4	23	16.6	27.4	3.4	22.4	1.8
2	PD1	1.17	503		exp2_BREAST exp2_PERI_31_ Tre	13.3333	26.6667	23.3333	13.3333	3.33333	16.6667	3.33333
3	PD1	1.9	517		exp2_BREAST exp2_BLOOD_48 Tr	21.8	24.8	5.4	36	1.6	10.4	0
4	PD1	1.44	507		exp2_BREAST exp2_PER_42_ Tre	10.9756	45.7317	16.4634	3.65854	10.3659	7.31707	5.4878
5	PD1	28.1	600		exp3_BREAST exp 3_PERI_67 Tr	17.6259	6.47482	2.51799	17.2662	36.3309	1.79856	17.9856
6	PD1	0.071	487		exp1_BREAST exp 1_TUMOR_18 Tr	47.4	2.2	1.6	7.2	21.2	1	19.4
7	PD1	35.6	560		exp3_BREAST exp 3_BLOOD_60 Tr	4.4	22	21.2	30.8	1	20.2	0.4
1	CD103	2.34	362		exp4_BREAST exp4_TUM 83_ Tre	37.4	0.2	2.8	4.2	8.2	0.2	47
2	CD103	3.72	365		exp4_BREAST exp4_BLOOD 74 Tr	11	28	18.2	9.6	0.8	32	0.4
3	CD103	1.56	363		exp4_BREAST exp4_TUM 90_ Tre	54.8	7	1.6	13.6	22.2	0	0.8
4	CD103	2.59	367		exp3_BREAST exp 3_BLOOD_64 Tr	7.8	25.4	35.4	19.8	2.2	7.8	1.6
5	CD103	4.91	435		exp4_BREAST exp4_BLOOD 95 Tr	3.2	56.8	17.6	12.2	4	6	0.2
6	CD103	0.24	447		exp2_BREAST exp2_BLOOD_43 Tr	10.4	33.2	25.8	13.4	2.2	13.8	1.2
7	CD103	4	417		exp3_BREAST exp 3_PERI_52 Tr	10.6383	18.0851	10.6383	21.2766	11.7021	19.1489	8.51064
1	CD161	5.32	530		exp3_BREAST exp 3_BLOOD_59 Tr	3.8	24.4	23.2	24	1	21.8	1.8
2	CD161	4.99	530		exp2_BREAST exp2_BLOOD_40 Tr	2.6	3.8	39.2	16.2	0	37.6	0.6
3	CD161	14.2	573		exp4_BREAST exp4_BLOOD 86 Tr	3.8	33.6	26.6	11.6	1	23.2	0.2
4	CD161	4.73	534		exp2_BREAST exp2_BLOOD_10 Tr	8.4	55.4	12.4	8.6	4	10.8	0.4
5	CD161	14.6	547		exp2_BREAST exp2_BLOOD_31 Tr	2	7.8	28.2	41.4	1.4	16.6	2.6
6	CD161	4.27	557		exp2_BREAST exp2_PERI_6_ Tre	39.1304	8.69565	2.17391	4.34783	34.7826	8.69565	2.17391
7	CD161	22.7	571		exp1_BREAST exp 1_TUMOR_30 Tr	50.8	2	1.4	13.6	11.8	0.4	20
1	CD39	99.4	636		exp1_BREAST exp 1_BLOOD_28 Tr	7.6	46.2	19.6	11.4	1	14.2	0
2	CD39	99.5	493		exp3_BREAST exp 3_TUM_67_ Tre	27	13.2	6.6	13.6	23.6	7.4	8.6
3	CD39	5.82	354		exp3_BREAST exp 3_TUM_49_ Tre	58.8	1	0.2	3.8	34.8	0	1.4
4	CD39	51.8	459		exp2_BREAST exp2_PERI_40_ Tre	9.70149	10.4478	26.1194	18.6567	2.98507	12.6866	19.403
5	CD39	100	577		exp1_BREAST exp 1_PERI_18 Tr	22.3214	17.8571	16.0714	11.6071	11.6071	10.7143	9.82143
6	CD39	6.28	393		exp4_BREAST exp4_TUM 88_ Tre	47.8	2.8	1.8	16.2	23.4	1	7
7	CD39	13.8	358		exp3_BREAST exp 3_BLOOD_49 Tr	8	36	12.6	32	1.4	10	0
1	CD69	67.2	531		exp4_BREAST exp4_TUM 93_ Tre	58	9.2	1.6	5.8	20.2	0.2	5
2	CD69	4.25	408		exp3_BREAST exp 3_PERI_71 Tr	10.6918	3.77358	5.66038	25.1572	7.54717	5.66038	41.5094
3	CD69	5.71	431		exp1_BREAST exp 1_BLOOD_18 Tr	11.4	26	34.4	18	0	10	0.2
4	CD69	9.11	408		exp1_BREAST exp 1_TUMOR_27 Tr	15.0794	26.9841	8.73016	16.6667	17.4603	10.3175	4.7619
5	CD69	93.8	544		exp3_BREAST exp 3_PERI_68 Tr	10.5691	17.0732	16.2602	23.5772	6.09756	15.4472	10.9756
6	CD69	4.91	435		exp2_BREAST exp2_PERI_46_ Tre	2.98507	3.48259	16.9154	14.9254	0.995025	16.9154	43.7811
7	CD69	97.4	589		exp2_BREAST exp2_TUM_31_ Tre	33.6	3.2	5	13.8	9.6	4.8	30
1	HLADR	98.2	607		exp2_BREAST exp2_TUM_48_ Tre	66.14	2.0316	0.902935	4.28894	23.702	1.12867	1.80587
2	HLADR	13.8	453		exp1_BREAST exp 1_TUMOR_24 Tr	27.9152	13.4276	4.947	12.7208	31.0954	4.59364	5.30035
3	HLADR	6.65	456		exp2_BREAST exp2_TUM_37_ Tre	27.4	1	4	8.2	11.8	0.4	47.2
4	HLADR	17.7	466		exp1_BREAST exp 1_PERI_30 Tr	15.1515	18.1818	18.1818	15.1515	3.0303	12.1212	18.1818
5	HLADR	25.3	461		exp4_BREAST exp4_TUM 86_ Tre	20.6434	17.4263	13.4048	9.38338	21.1796	11.7962	6.16622
6	HLADR	3.57	440		exp3_BREAST exp 3_PERI_49 Tr	14.2	9.4	6.4	18.6	19.2	12.6	19.6
7	HLADR	46.9	555		exp1_BREAST exp 1_BLOOD_29 Tr	0.6	3	43.2	16	0.2	34.2	2.8
					exp4_BREAST exp4_BLOOD 80 Tr	4.6	36.8	31.4	13.6	1.2	11.4	1
					exp4_BREAST exp4_PERI 78_ Tre	7.6	7.6	26.2	25.8	5	6.6	21.2
					exp1_BREAST exp 1_BLOOD_24 Tr	8.8	47.6	20.4	5.4	1.8	16	0
					exp1_BREAST exp 1_TUMOR_28 Tr	51.6	11.6	4.4	7.6	19.6	3.4	1.8
					exp1_BREAST exp 1_BLOOD_30 Tr	3.2	8.4	45.8	12.6	0	29.8	0.2
					exp1_BREAST exp 1_TUMOR_13 Tr	36.8	24.6	7.8	12.8	11.8	5.8	0.4
					exp4_BREAST exp4_PERI 90_ Tre	14.8	44.4	11	11	3.2	11.6	4
					exp3_BREAST exp 3_BLOOD_52 Tr	5.6	21.2	12.6	29.8	1.2	29.2	0.4
					exp2_BREAST exp2_BLOOD_46 Tr	2.4	2.4	36.4	23.4	0	35.4	0
					exp2_BREAST exp2_PERI_2_ Tre	7.69231	30.7692	30.7692	15.3846	7.69231	7.69231	0
					exp2_BREAST exp2_TUM_46_ Tre	42.2	2.2	4.2	9.6	8.8	1.8	31.2
					exp2_BREAST exp2_TUM_32_ Tre	49.8	3.6	2.2	10	26.8	2.2	5.4
					exp4_BREAST exp4_PERI 77_ Tre	18.75	14.5833	18.75	10.4167	2.08333	2.08333	33.3333
					exp2_BREAST exp2_BLOOD_41 Tr	7.6	30.4	13.8	9.8	0.4	38	0
					exp4_BREAST exp4_BLOOD 91 Tr	17.4	35.2	22	11	2.4	11.2	0.8
					exp3_BREAST exp 3_TUM_66_ Tre	32.2	7.2	2.6	11.4	38.8	2	5.8
					exp4_BREAST exp4_TUM 91_ Tre	31.8	1.6	1.2	5.2	51	0	9.2
					exp1_BREAST exp 1_BLOOD_27 Tr	2.4	28.6	21	11.6	0.6	35.6	0.2
					exp2_BREAST exp2_PERI_41_ Tre	28.401	9.7852	21.957	13.1265	15.5131	6.20525	5.01193
					exp3_BREAST exp 3_TUM_50_ Tre	42	2	1.2	8.4	40.8	0.4	5.2
					exp4_BREAST exp4_PERI 93_ Tre	32.6633	20.1005	12.0603	13.0653	11.5578	5.52764	5.02513
					exp1_BREAST exp 1_PERI_26 Tr	0	0	25	25	0	50	0
					exp4_BREAST exp4_BLOOD 89 Tr	7	29	25.2	20.6	1.4	15.4	1.4
					exp3_BREAST exp 3_BLOOD_66 Tr	5.4	41.4	13.2	25.2	0.4	13.6	0.8
					exp3_BREAST exp 3_TUM_71_ Tre	8	7.8	6.8	21.8	7.6	7.4	40.6
					exp3_BREAST exp 3_TUM_65_ Tre	29.8	4	2	18.6	37	4	4.6
					exp3_BREAST exp 3_BLOOD_50 Tr	9.4	35	12.4	31	3.8	6.8	1.6
					exp3_BREAST exp 3_PERI_65 Tr	20.0803	19.2771	10.4418	17.6707	14.4578	9.23695	8.83534
					exp2_BREAST exp2_TUM_47_ Tre	38.4	9.8	2.2	12.2	31.2	2	4.2
					exp3_BREAST exp 3_TUM_68_ Tre	32.4	2.2	0.8	17.8	36.4	0.8	9.6
					exp4_BREAST exp4_PERI 91_ Tre	41.0112	5.33708	1.68539	4.77528	37.6404	1.1236	8.42697
					exp3_BREAST exp 3_PERI_64 Tr	10.8871	12.9032	10.8871	16.9355	8.87097	4.83871	34.6774
					exp1_BREAST exp 1_PERI_28 Tr	26	22	6	8	20	8	10
					exp1_BREAST exp 1_PERI_24 Tr	0	40	20	0	0	20	20
					exp4_BREAST exp4_TUM 78_ Tre	17.4	2.6	14.4	14.6	7	2	42
					exp4_BREAST exp4_BLOOD 88 Tr	9.2	19	36	12.8	4	17.4	1.6
					exp2_BREAST exp2_PERI_48_ Tre	13.3333	28.8889	17.7778	12.2222	1.11111	20	6.66667
					exp2_BREAST exp2_BLOOD_32 Tr	10.4	25	22.2	11	0.4	30.6	0.4
					exp3_BREAST exp 3_BLOOD_53 Tr	5.2	12.4	27.6	11.2	0.8	42	0.8
					exp1_BREAST exp 1_TUMOR_17 Tr	7.6	22.2	22.8	15	7.8	22.2	2.4
					exp2_BREAST exp2_TUM_43_ Tre	31.6	20.4	6	11.2	21.2	5	4.6
					exp2_BREAST exp2_BLOOD_37 Tr	3.2	6.8	49.8	30	0.6	5	4.6
					exp2_BREAST exp2_BLOOD_47 Tr	4.2	45.4	25.4	9.4	2.6	12.4	0.6
					exp2_BREAST exp2_BLOOD_6_ Tre	4.6	7.6	43.6	26	1	16.2	1
					exp3_BREAST exp 3_PERI_66 Tr	24.4	28.8	10	15.4	10.6	3.6	7.2
					exp3_BREAST exp 3_TUM_56_ Tre	28.2	1.4	4	13.8	13.6	1	38
					exp3_BREAST exp 3_BLOOD_71 Tr	2	7.4	31.4	44	0.2	14.4	0.6
					exp1_BREAST exp 1_PERI_20 Tr	11.4504	16.7939	2.29008	21.374	21.374	2.29008	24.4275
					exp1_BREAST exp 1_TUMOR_19 Tr	12	51	13.2	10	1.4	12	0.4
					exp2_BREAST exp2_TUM_44_ Tre	49.6	0.6	0.2	4.6	13.2	0.4	31.4
					exp1_BREAST exp 1_PERI_17 Tr	3.52423	21.5859	21.1454	13.2159	0.440529	40.0881	0
					exp4_BREAST exp4_TUM 74_ Tre	28	15	6.4	11	27.8	8	3.8
					exp4_BREAST exp4_PERI 76_ Tre	22.8	12.2	5	9.8	37.6	3	9.6
					exp1_BREAST exp 1_TUMOR_26 Tr	19.7368	0.657895	3.94737	12.5	26.9737	5.26316	30.9211
					exp3_BREAST exp 3_BLOOD_56 Tr	3.8	8	39.8	26.4	0.4	19.4	2.2
					exp2_BREAST exp2_TUM_2_0 Treg	0	33.3333	44.4444	11.1111	0	11.1111	0
					exp3_BREAST exp 3_BLOOD_68 Tr	3	19.8	21.4	38.8	0.8	15.8	0.4
					exp1_BREAST exp 1_BLOOD_13 Tr	4.6	41.8	17	11.2	0.2	25	0.2
					exp3_BREAST exp 3_PERI_54 Tr	6.63984	20.5231	22.9376	19.3159	2.61569	27.163	0.804829
					exp4_BREAST exp4_PERI 88_ Tre	28.3237	8.67052	8.09249	20.2312	13.8728	4.04624	16.763
					exp2_BREAST exp2_PERI_47_ Tre	6.6	53.6	17.8	10.8	0.8	8.6	1.8
					exp4_BREAST exp4_BLOOD 76 Tr	11	24.6	16.6	25.2	0.6	22	0
					exp3_BREAST exp 3_PERI_50 Tr	37.5	3.125	0	8.33333	47.9167	1.04167	2.08333
					exp3_BREAST exp 3_PERI_56 Tr	9.09091	9.09091	5.05051	18.1818	15.1515	1.0101	42.4242
					exp2_BREAST exp2_TUM_42_ Tre	33.8	8.6	3.4	12.4	30	1.2	10.6
					exp4_BREAST exp4_PERI 87_ Tre	11.3821	6.50407	2.03252	7.72358	17.4797	2.43902	52.439
					exp4_BREAST exp4_PERI 74_ Tre	11.2	23.8	15.2	8	13.4	19.8	8.6
					exp1_BREAST exp 1_PERI_13 Tr	8.01527	18.7023	33.5878	14.8855	2.29008	19.8473	2.67176
Figure 4d
	Foxp3 MFI			Foxp3 %			CD39+			HLA-DR+			IRF4+
Sample	Tconv	Teff	Treg	Tconv	Teff	Treg	Tconv	Teff	Treg	Tconv	Teff	Treg	Tconv	Teff	Treg
1: Tregs_BREAST_138_003.fcs	68.4	259	1461	2.37	20.8	79.7	15.1	51.7	92.7	3.18	17.8	53.4	5.71	15	46.9
4: Tregs_BREAST_139_004.fcs	83.1	439	2295	6.25	35.4	90.5	15.2	48.9	78.4	5	22.4	59.8	8.76	22	51.3
5: Tregs_BREAST_140_005.fcs	-387	39	1422	4.14	11.2	78.9	6.29	9.43	79.8	6.84	16.3	78.6	73.5	29.7	90.2
6: Tregs_BREAST_129_002.fcs	25.4	227	903	1.83	16.6	68.4	6.59	13	52	1.66	13.8	39.8	6.59	8.85	31.2
8: Tregs_BREAST_141_006_cct.fcs	104	288	903	2.53	14.1	63.9	18.5	45.2	96.4	3.3	15.6	62.6	8.22	11.8	32.5

## Sheet: Supplementary Fig.1
Supplementary Fig. 1b
CD4+
Frequency of cells from tissues per cluster
ID	1	2	3	4	5	6	7	8	9	10	11
export_exp3_TUM67_CD4	40.7	10.4	9.4	20.1	9.1	0.8	7.2	0.7	0.3	0.2	1.1
export_exp4_PERI78_CD4	21.5	11	34.7	21.4	3.2	0.8	3.7	3	0.6	0.1	0
export_exp1_TUMOR30_CD4	13.5	1.1	3.7	12.9	23.2	2.9	17.4	19.8	0.2	2.3	1.2
export_exp4_BLOOD76_CD4	0.6	54.3	18.1	10.5	7.2	0.7	0.4	1	0.5	0.5	5.8
export_exp3_BLOOD52_CD4	0.4	40.2	23.2	9.6	3.3	0.7	0.2	2.2	0.2	0.1	19.9
export_exp4_PERI95_CD4	41.6	6	25.4	7.9	10.8	0.6	6	0.5	1	0	0.1
export_exp3_TUM60_CD4	10.8	0.6	4.8	12.2	20.6	0.4	49.9	0.4	0	0	0.3
export_exp3_TUM66_CD4	53.3	5.5	7.4	19	5.1	0.4	7.1	0.7	0.5	0.2	0.8
export_exp3_TUM71_CD4	36	8.7	6	25.6	8.2	0.7	12.6	0.3	0.5	0	1.4
export_exp4_BLOOD87_CD4	0.7	27.1	40.3	16	11.4	0.7	0.6	0.8	0.2	0	2.2
export_exp4_TUM74_CD4	31.6	5.4	18.1	26.1	8.6	2.2	6.3	1	0.6	0	0.1
export_exp2_PERI44_CD4	20.1	1.2	7	3.9	11.5	25.2	16.8	0.1	14	0	0.2
export_exp2_BLOOD31_CD4	0.1	18.3	11.4	3	2.4	24.9	0.5	1.1	35.4	0.5	2.3
export_exp2_BLOOD47_CD4	0	25.8	19.3	1	5.2	25.5	0.1	0.5	21.6	0.8	0.1
export_exp1_TUMOR27_CD4	28.8	1.1	3.3	8.3	9.4	6.1	5.1	23.2	0.1	7.1	3.7
export_exp4_BLOOD83_CD4	0.1	53	32.3	5.7	2.2	1	0.3	1.4	0.5	1.4	1.8
export_exp4_BLOOD90_CD4	0.2	34	38.6	10.8	10.1	1.6	0.4	0.7	0.4	0.6	2.3
export_exp3_BLOOD54_CD4	0	58.7	24.3	5.4	7.9	0.9	0	2.3	0.2	0.3	0
export_exp4_PERI74_CD4	31.4	22.3	22.3	8.7	4.6	2.5	2.7	3.3	0.8	1.4	0
export_exp1_TUMOR28_CD4	19	1	4.7	5.6	19.6	4	6.5	31.7	0.2	5.8	0.7
export_exp3_TUM50_CD4	38.3	0.9	6	16.8	22.1	0.8	13.7	0.9	0.4	0	0.1
export_exp4_BLOOD95_CD4	0.8	21.9	49.5	9.9	15	1.1	0.1	0.7	0.6	0.2	0
export_exp4_PERI87_CD4	52.1	2.7	8.3	14.6	7.3	0.5	11.5	0	0.2	0	2.8
export_exp3_BLOOD56_CD4	0.1	52	32.7	7.9	2.5	1.1	0.3	2.3	0.3	0.7	0
export_exp3_PERI68_CD4	41.8	19.1	15.9	13	5.8	0.5	1.4	1.8	0.4	0	0.3
export_exp4_PERI88_CD4	43.5	1.5	3.9	17.6	7.8	0.5	10.6	0	0.1	0	14.5
export_exp1_TUMOR13_CD4	7.1	1.4	9.3	6.9	15.6	2	2.7	43.6	0.5	7.3	1
export_exp1_PERI18_CD4	15.6	1.9	4.8	1.4	7.8	1.6	5.9	20.2	0.4	17.9	17.8
export_exp4_TUM83_CD4	26.7	0.6	5.5	10.8	18.1	0.2	37.5	0	0	0	0.6
export_exp2_BLOOD32_CD4	0	41.6	4.7	0.5	3.8	31.7	0.1	0.6	12.2	0.2	4.5
export_exp1_BLOOD20_CD4	0.2	4	13.9	2.6	7.9	2.3	0.6	43.4	0.6	14.6	5.3
export_exp2_PERI43_CD4	11.1	9	9.4	0.7	6.5	27.2	8.9	0.3	15.5	0	11.4
export_exp3_BLOOD50_CD4	2.5	18.6	45.4	16.1	6.7	0.8	0.8	4.9	1.2	0.5	2.5
export_exp0_TUMOR69_CD4	47.1	1.7	4.7	18.6	8.5	1.2	14.5	0	0.8	0	2.9
export_exp2_TUM44_CD4	15.8	0.8	2.1	2	28.4	21	24.3	0.1	5.5	0	0
export_exp2_TUM46_CD4	13.8	3.5	7.6	3.3	22.7	26.7	8.9	0.3	13.1	0	0.1
export_exp4_PERI76_CD4	26.1	3.4	6.9	31.9	12.3	1.3	15.1	0.1	0.5	0	2.4
export_exp2_PERI40_CD4	13.6	10.9	6.2	1.3	4.5	37.9	1.9	1	15.2	0.2	7.3
export_exp3_PERI56_CD4	49.9	8.2	8.7	12	9.6	0.2	9.3	0.6	0.2	0.1	1.2
export_exp3_BLOOD71_CD4	0.3	31.6	24.6	24	5.7	0.7	0.7	1.8	0.4	0.2	10
export_exp4_PERI89_CD4	11.6	8.2	18	23.1	14.9	2.5	20	1.1	0.4	0.1	0.1
export_exp3_BLOOD66_CD4	0.6	47.3	31.6	11.4	4.6	0.6	0.6	2.3	0	0.2	0.7
export_exp1_BLOOD26_CD4	0	8.8	4.9	0	1.9	0.7	0.2	17.6	0.3	49.4	2.9
export_exp0_BLOOD69_CD4	0.2	25.2	23.3	19.6	4.5	1.9	0.9	4.9	2.1	3	14.1
export_exp4_PERI83_CD4	27.9	2.2	12.8	9.3	13.1	0.3	32.9	0	0	0	1.5
export_exp4_BLOOD80_CD4	1	25	44.8	11.1	10.2	1.4	0.6	1	0.2	0.2	3.7
export_exp3_PERI64_CD4	57.5	5.4	6.5	9.1	3.8	1	6	0.5	0.1	0.1	10
export_exp3_PERI50_CD4	47.067	4.7486	4.46927	9.63687	20.5307	0.977654	11.0335	0.558659	0	0	0.977654
export_exp2_TUM48_CD4	25.2	0.8	3.8	3	13.3	25.5	10.5	0.1	17.7	0	0.1
export_exp2_PERI46_CD4	25.5	5.8	6.1	1.6	4.5	32.6	5.1	0.3	18.2	0.3	0
export_exp4_PERI77_CD4	27.1689	11.758	17.1233	10.7306	5.3653	1.36986	19.0639	0.684932	0.228311	0	6.39269
export_exp2_BLOOD37_CD4	0.2	14.6	11.6	1.7	3	25.9	0.7	1.3	35.3	0.5	5.2
export_exp2_BLOOD40_CD4	0	35.3	6.9	0.4	1.8	28.2	0.2	1.3	22.5	2.5	0.9
export_exp3_PERI67_CD4	73.2	1.6	2.6	6.1	5.3	0.5	9.4	0.3	0	0	1
export_exp4_BLOOD93_CD4	0.5	29	48.3	7.8	8.7	1.8	0.4	2.3	0.5	0.6	0
export_exp3_TUM52_CD4	41	2.2	9.6	21.2	14.7	1.1	8	0.9	0.8	0	0.5
export_exp2_TUM32_CD4	11.5	1.5	6.4	12.2	10.3	29	12.2	0.5	13.6	0	2.8
export_exp2_TUM42_CD4	12.4	3.5	9.5	4.1	13.1	31	8.9	0.2	15.1	0.1	2.1
export_exp2_BLOOD46_CD4	0.1	43.6	3.7	0.2	1.4	33.4	0.2	0.2	16.2	1	0
export_exp4_TUM76_CD4	25.4	3.5	5.1	25.3	16.3	0.8	22.2	0.1	0.2	0	1.1
export_exp4_TUM93_CD4	23.6	0.2	5.5	19	31.9	1.6	18.2	0	0	0	0
export_exp2_BLOOD2_CD4	0.1	33.7	5.5	1.1	4.7	32.5	0.2	0.5	15.2	0.3	6.1
export_exp3_PERI65_CD4	60.2	7	8.4	4.5	4.4	1.4	11.4	2.1	0.1	0.1	0.2
export_exp1_TUMOR26_CD4	17.3	0.9	4.5	7.6	9	1.4	23.4	29.3	0.5	3.5	0.6
export_exp3_TUM49_CD4	27.9	0.2	1.3	10.3	35.8	0.5	23.6	0.2	0	0	0.2
export_exp2_PERI48_CD4	6.8	25.2	6.8	0.3	5.3	36.7	1.5	0.7	12.6	0.6	3.5
export_exp4_TUM90_CD4	14.4	1.9	9.4	43.5	15.4	1.3	12.2	0.5	0.5	0.1	0.8
export_exp1_TUMOR18_CD4	28.8	0.4	2.2	6.2	17.1	1.2	20.8	16.1	0.4	1.8	4.9
export_exp4_PERI80_CD4	45.9	3.3	20.6	9.9	7.1	0.3	6.9	0	0.1	0	5.8
export_exp3_TUM54_CD4	42.2	6	8.5	15.5	14.3	1.6	11.4	0.1	0.2	0	0.2
export_exp4_TUM95_CD4	9.1	1	7.4	21.8	42.5	1.3	16.5	0.2	0.2	0	0
export_exp2_PERI31_CD4	4.52876	16.8911	7.83354	1.46879	4.03917	34.2717	1.71359	0.734394	21.4198	0.367197	6.73195
export_exp2_BLOOD44_CD4	0.1	38.5	7.7	0.1	3.4	28.1	0.5	0.6	19.7	1	0.3
export_exp2_PERI41_CD4	6.4	10.9	7.2	1.2	8.7	32.5	6.3	0.6	23.5	0.9	1.8
export_exp3_PERI52_CD4	12.7	38.2	17.4	10.2	7.5	0.8	3	2.8	0.6	0.5	6.3
export_exp1_BLOOD29_CD4	0.8	10.4	10.6	2.1	1	1.3	0.1	22.1	0.2	36	0
export_exp2_BLOOD6_CD4	0.1	26.5	12	0.8	3.5	25.4	0.5	0.9	27.5	0.9	1.8
export_exp4_BLOOD78_CD4	0.2	27.7	49.3	17	3.4	1.3	0.1	0.4	0.3	0.1	0
export_exp2_PER42_CD4	3.2	13.5	15.8	1.1	12	31.3	1.7	0.8	19.1	0	1.5
export_exp2_TUM6_CD4	4.38185	2.8169	7.19875	1.56495	13.928	31.4554	21.7527	1.40845	14.241	0.625978	0.625978
export_exp4_PERI91_CD4	30.1	2.2	12.3	18.4	17.8	1.5	14.1	1	1.2	0.1	1.2
export_exp1_BLOOD19_CD4	0.2	7.8	12.4	1.8	6.8	2.6	0.2	37.1	0.1	24.1	0
export_exp4_BLOOD91_CD4	1.4	15	52.7	17.3	3.9	1.2	0.1	2.4	1.6	0.1	4.3
export_exp3_PERI49_CD4	12.8	34.3	23.5	10.7	7.8	0.7	4.9	1.4	0.3	0.2	3.4
export_exp1_BLOOD28_CD4	0.3	3	9.3	1.2	9.4	1	0	47.6	0.4	20.6	1.3
export_exp3_BLOOD68_CD4	0.6	34.4	35.3	21.1	5	0.5	0.4	2.1	0.2	0.2	0.1
export_exp3_PERI71_CD4	46.4	3.8	4.8	21.7	4.5	0.8	11.2	0.4	0.2	0.1	6
export_exp1_TUMOR24_CD4	20.9	1.7	3.2	6.8	16.7	5.2	15.9	18.2	0.1	8.4	0
export_exp3_PERI59_CD4	59.8	6.5	4.6	9	5	0.2	5.9	0.6	0.2	0	8.2
export_exp1_PERI20_CD4	35.9	3	5.5	4	11.7	1.7	7.3	16.5	0.4	4.7	7.2
export_exp2_TUM40_CD4	23.8	1.4	4.9	4.2	8.5	34.7	9.7	0.1	11.8	0	0.9
export_exp2_PERI47_CD4	0.2	17.7	17.7	1	10.5	32.5	0.6	1.3	17.8	0.2	0.5
export_exp3_PERI60_CD4	6	23.6	15.5	15.8	14.2	0.8	20.4	1.7	0	0	2
export_exp2_BLOOD43_CD4	0.2	15.7	14.5	2	5.3	20.3	1	1	32.1	0.4	7
export_exp3_BLOOD64_CD4	0.8	21.6	31.8	16	6	1.5	1	4	1.4	2	13.4
export_exp3_PERI54_CD4	11.8	30.5	19.2	21.8	9.4	0.8	2.5	0.5	0.2	0	3.3
export_exp3_TUM64_CD4	25.2	10.8	17.6	17.7	7.4	1.2	6.7	2.1	0.5	0.1	10.5
export_exp1_BLOOD18_CD4	0.3	4.9	6.5	2.4	2.7	1.9	0.1	22.6	0.3	16.3	33.6
export_exp4_BLOOD88_CD4	1.8	32	27.9	14.8	8	0.7	1	1.1	0.5	0.5	11.7
export_exp4_TUM80_CD4	24.7	1.1	9.9	24.2	26	0.4	12.9	0	0.6	0	0.2
export_exp3_TUM68_CD4	57.4	0.9	5	19.8	11	0.4	5.4	0	0.1	0	0
export_exp2_PERI37_CD4	11.7	2.8	4.1	3.1	5.8	29.9	26.7	0.3	13.4	0.1	2.1
export_exp1_BLOOD27_CD4	0.2	8.9	7.5	1.6	4.3	1.1	0.1	27.4	0.7	34	1.4
export_exp1_TUMOR20_CD4	14.9588	2.4735	5.88928	2.12014	12.0141	4.82921	8.83392	28.7397	0.117786	14.3698	2.00236
export_exp3_BLOOD59_CD4	1.5	45	24	12.7	5.7	1	0.5	1.6	0.5	0.8	6.7
export_exp4_BLOOD74_CD4	0.4	47.7	32.8	6.9	4.7	1.4	0.7	3.3	0.9	1.2	0
export_exp2_BLOOD41_CD4	0	34.5	5.8	1	5.1	31.1	0.2	0.8	19.7	0.9	0.9
export_exp3_BLOOD49_CD4	0.3	28.1	26	17.4	11.2	1.3	0.8	0.4	0.2	0.2	14.1
export_exp4_PERI90_CD4	38.3	10.7	18.4	15	4.7	1.3	2.1	3.5	0.5	0.2	5.3
export_exp3_TUM56_CD4	38.2	4.5	5.9	27.8	10.1	0.4	12.5	0.2	0.3	0	0.1
export_exp2_BLOOD10_CD4	0.1	4.1	14.5	1	8.2	62.4	0.1	0.1	7.5	0.3	1.5
export_exp2_TUM10_CD4	25	5.3	4.6	0.8	5.1	32.3	15.6	0.4	9.4	0	1.5
export_exp4_BLOOD77_CD4	0.1	55.6	28.4	3.3	3.8	0.6	0.1	1.1	1	2.4	3.4
export_exp4_PERI86_CD4	36.9	14.7	12.8	13.5	4.3	1.1	4.1	0.9	0.1	0.2	11.2
export_exp2_TUM47_CD4	17.6	3.2	9	3.9	17.7	24.4	9.8	0.1	14.3	0	0
export_exp2_TUM43_CD4	12.7	5	8.6	2.9	9.3	31.5	9.3	1.2	14.9	0.1	4.5
export_exp3_BLOOD65_CD4	0.4	53.6	22.7	6.7	6.4	1.6	1.2	4.5	0.6	2	0.1
export_exp4_TUM88_CD4	41.8	2.2	4.1	19.4	11.7	0.2	14.7	0	0.3	0	5.6
export_exp3_TUM65_CD4	18.4	8.3	8.8	21.4	18.1	1.1	21.9	0.8	0.5	0.1	0.6
export_exp4_BLOOD89_CD4	0.8	37.1	36.7	15.1	6.2	0.8	0.4	1.3	0.6	0.1	0.9
export_exp3_BLOOD67_CD4	1.4	46.4	32.9	8.6	4.7	1.5	0.2	1.5	0.2	0.4	2.2
export_exp2_TUM41_CD4	3.8	2.2	8.3	2.5	18.9	27.8	19.3	0.3	16.8	0.1	0
export_exp1_BLOOD13_CD4	0.3	4.8	15.2	2.8	9	0.7	0.5	44.8	0.1	13.5	2.3
export_exp4_TUM86_CD4	28.2	15.5	10.4	22.1	9.5	2	7.8	0.6	0.7	0.4	2.8
export_exp4_BLOOD86_CD4	0.3	62.4	21.2	7	4.2	0.7	0.1	1	0.2	0.7	2.1
export_exp3_TUM53_CD4	15.7	6.8	9.5	27.2	23.7	0.6	15.5	0.6	0.1	0.3	0
export_exp3_TUM59_CD4	32.8	3.9	1.5	19	23.6	0.5	12.1	0.2	0.2	0	6.1
export_exp1_TUMOR29_CD4	31.5	0.8	5.8	10.5	6.4	0.5	12.1	29.3	0.2	2.2	0.4
export_exp4_TUM91_CD4	30.2	1.3	8.1	25.5	12.3	2.5	18.6	0.2	1.3	0	0
export_exp1_TUMOR17_CD4	5.4	4.9	5.5	4.1	3.4	1.4	1.4	28.8	0	33.4	3.8
export_exp4_TUM78_CD4	40.9	1.1	6.6	38.5	4.3	0	8.5	0	0.1	0	0
export_exp4_TUM89_CD4	22.8	0.1	6.6	16.9	20.7	0.5	32	0.1	0.3	0	0
export_exp3_PERI53_CD4	24.1	30.2	17.1	10.5	7.2	0.9	2.7	1.2	0.3	0.1	5.7
export_exp3_BLOOD60_CD4	0.7	45.8	23.6	14	4.3	0.2	0.6	0.6	0.1	0.2	9.8
export_exp2_BLOOD48_CD4	0	12.9	12.8	3.5	7.6	32	0.6	1.7	28.6	0.2	0.1
export_exp1_PERI19_CD4	0.9	3	5	0.7	5	1.1	0.3	43.7	0.3	33.2	0
export_exp1_BLOOD24_CD4	0.3	4.2	10	0.9	8.5	1.3	0.7	32.8	0.5	30.7	0.3
export_exp1_TUMOR19_CD4	1.3	2.7	8.2	1.7	9.4	2.2	1.1	46.1	0	20.1	1
export_exp1_PERI17_CD4	3	4.2	5	1.6	2.8	3.5	0.4	32.2	0.3	37.1	0.7
export_exp3_PERI66_CD4	55.5	9	12.5	7.3	8.3	0.3	3.7	1.4	0.1	0.2	1.7
export_exp1_BLOOD30_CD4	0	8.6	3.4	0	1.1	0.7	0.1	17	0.2	56.6	0.2
export_exp1_PERI13_CD4	4	5.5	6.6	0.9	4.1	0.8	0.9	22.6	0.3	45	0.3
export_exp4_PERI93_CD4	11.1	16.9	24.2	15.9	14.5	1.3	9.2	2.9	0.3	0.1	3.6
export_exp4_TUM77_CD4	19.1	0.8	3.4	24.5	38	1.9	12	0	0.2	0	0.1
export_exp3_BLOOD53_CD4	0.2	67.9	17.9	3.3	4	1.6	0	2	0.1	2.8	0.2
export_exp1_BLOOD17_CD4	1.2	9.7	7.9	0.9	2.8	1.9	0.4	19.1	0.1	38.5	3.1
export_exp2_TUM31_CD4	14.6	4.2	5.4	4.6	5.7	27.4	12.1	0.3	21.9	0.1	3.7
export_exp4_TUM87_CD4	13.2	0.9	7.2	30.4	24	0.3	23.5	0.1	0.2	0	0.2
export_exp0_PERI69_CD4	67.8	2	7.2	5.7	4.9	0.8	5.6	0.2	0.7	0.1	5
export_exp2_TUM37_CD4	13.9	0.9	4.2	4	15.3	23.1	19.7	0.1	18.5	0	0.3
CD8+
Frequency of cells from tissues per cluster
ID	1	2	3	4	5	6	7	8	9	10
TUM40_CD8	5.7	12.3	19	2.1	14.9	15.2	7.4	20.7	1	1.3
BLOOD20_CD8	41.9	32.9	5	7.5	2.7	0.1	0	0	6.1	3.6
PERI87_CD8	23.5	17.5	34.2	2.3	17.5	0	0.6	0.8	0	2.1
BLOOD40_CD8	18	15	2.5	31.4	0.6	0	0.1	0	28.4	4
PERI48_CD8	1.4	3.1	3.2	3.8	1.4	36.7	3.3	43.9	2.3	0.8
BLOOD90_CD8	66.2	18.4	3	8.6	0.9	0.2	0	0	0.1	1.8
PERI37_CD8	11.8	14.6	14.4	0.9	30.6	8.5	11.8	6.1	0.5	0.7
TUM68_CD8	1.1	21.2	17.8	1.8	16.8	15.7	9.3	13.5	0	2.8
BLOOD48_CD8	13.4	22	3.8	23.6	11	0	0.1	0.3	20.4	5.4
BLOOD46_CD8	6.7	8.7	1.6	43.7	0.6	0	0	0.1	36.9	1.7
TUM74_CD8	2	15.4	11.4	4.3	5.5	38.5	6.4	13.3	0	2.2
PERI80_CD8	24.9	16.5	21.5	1.2	14.7	2.9	0.9	4.9	0	0.9
BLOOD80_CD8	60.3	19	8.9	9.2	1.3	0.2	0	0	0.2	0.2
TUM48_CD8	3.5	9.2	10.4	0.8	10.4	22.6	16.1	25.6	0.4	1
TUM10_CD8	2.1	2.8	4.6	0.3	6.3	40.5	3.4	38.4	0.4	0.2
BLOOD52_CD8	22	26.2	8	37.1	1.6	0.2	0	0.3	0.7	3.8
PERI95_CD8	10.1	18.7	22.6	2.8	28.5	3.2	1.2	7	0	1.7
TUMOR29_CD8	4.6	11	9.4	1	27.5	23	9	14	0.2	0.2
TUM65_CD8	13.8	15.4	13.2	3.4	23.2	4.7	20.7	2.1	0.1	3.4
BLOOD49_CD8	46.6	25.8	7.5	14.6	1.8	0.2	0.3	0	0.1	2.9
BLOOD27_CD8	16.8	29.6	10.1	23.1	1.4	0	0	0	17.3	1.3
TUMOR18_CD8	5.9	18.3	29.7	0.2	13.3	13.6	10.3	8	0.3	0.4
TUM66_CD8	6.6	5.3	10.2	2	7.7	19.2	13	33.4	0.2	2
BLOOD28_CD8	9	13.6	4.9	26.2	1.1	0	0.1	0.1	25.7	19.3
PERI47_CD8	35.1	26.9	5.2	15.4	0.9	0.3	0.4	0.5	10.8	4.5
BLOOD68_CD8	5.2	30.5	5.6	39.4	0.8	0.4	0.1	0.6	1.1	16
TUM46_CD8	2.9	17.4	33.4	2	17.6	11.6	7.7	3.9	1.2	0.8
TUMOR24_CD8	5.1	34.5	24.8	1.3	17.6	4.2	4.8	3.5	0.7	3.5
TUM89_CD8	0.1	6.1	7.6	0.2	3.7	2	78.4	1.7	0	0.2
PERI60_CD8	10.3	25.9	19.8	3.8	8.5	5.6	23.2	1.8	0	0.6
PERI65_CD8	14.5	3.6	7.6	5.4	16.2	12.3	11.5	24.9	0	3.8
BLOOD19_CD8	6	48.9	2.8	21.9	0.3	0	0.5	0.1	17.9	1.2
BLOOD59_CD8	45.7	22.5	4.3	15.3	0.8	0.7	0.2	0	1.1	9.4
BLOOD67_CD8	7.3	23.6	2.5	43.3	1.4	0.1	0	0.2	2.7	18.5
TUM80_CD8	1.1	32.2	18.3	0.8	34.3	2.8	7.5	1.9	0	0.6
PERI59_CD8	45.4	10	15.9	1.6	10.3	6.5	4.7	3.2	0	2.2
PERI19_CD8	11.2723	13.3929	3.79464	26.1161	1.89732	5.58036	1.5625	4.91071	15.8482	15.2902
BLOOD53_CD8	67.9	15.6	2.1	10.8	1.4	0	0.1	0	0.8	1.3
TUMOR30_CD8	12.3	19	34.7	1	16.3	4.6	9.2	0.4	0.4	2
TUM86_CD8	26.3	17.9	15.9	5.3	20.6	1.9	5.3	0.5	0.3	2.9
TUM60_CD8	3.2	13.1	15.1	1.2	7.8	8.5	47.3	3.7	0	0.1
PERI76_CD8	1	13.6	19.7	1.1	13.9	13.8	16.1	18.7	0	1.1
BLOOD37_CD8	74.5	13	4.7	3.3	0.8	0.1	0	0	3	0.4
TUM67_CD8	0.8	11.7	6.2	2.7	5.5	42.1	3.8	24.1	0.2	2.6
PERI13_CD8	44.6	10.4	5.9	8.1	2.3	14.8	1.2	3.5	5.6	3.5
PERI64_CD8	55	9.4	9.5	1.2	14.6	1.9	1.3	5.8	0.1	0.4
BLOOD30_CD8	75.1	5.8	3.3	6.2	0.4	0	0	0	5.6	3.3
TUM44_CD8	1.8	10.3	14.4	1.4	24.3	14.1	11.5	18.9	0.6	2.7
TUM76_CD8	0.9	8.2	12.6	1.7	10.9	2	60.2	2.7	0	0.8
TUM91_CD8	0.7	35.3	29.8	4.1	9.3	2.1	16.8	0.8	0	0.5
TUM90_CD8	7.3	28.3	12.6	1.2	24.8	6.7	15.2	3.3	0	0.6
TUM47_CD8	4.5	17.9	26.4	2	29	4.4	7.4	4.3	2.5	1.5
PERI56_CD8	3	6	4.9	1.3	5.1	28.6	7.5	41.6	0	1.9
BLOOD18_CD8	62.6	9.3	3.6	8.1	0.5	0	0	0	4.3	11.4
TUM52_CD8	0.8	24.1	30.2	5.4	5	18.4	9.8	5.5	0.1	0.7
BLOOD77_CD8	33.4	27.2	8.1	25.3	1.3	0	0	0	0.7	3.7
TUM31_CD8	3.4	10.1	13.8	1.7	14.9	25.1	16.5	11.4	1.9	1.2
BLOOD76_CD8	12.6	14.7	6.2	59	0.8	0	0	0.1	1.1	5.5
TUMOR69_CD8	8.9	7.7	25.7	0.3	25.6	7.5	8.8	14.8	0	0.3
BLOOD54_CD8	14.5	22.2	5	46.8	1.3	0.1	0	0	1.9	8.2
TUM42_CD8	5.3	21	20.3	1.7	17.8	6.8	5.8	18.6	1	1.5
TUM77_CD8	2.4	13.1	18.3	1	35.7	4.4	22.9	1.5	0	0.6
BLOOD64_CD8	67.2	23	4.2	2.2	1.1	0	0.1	0.2	1.1	0.5
BLOOD47_CD8	21.6	30.1	6.3	19.3	0.5	0	0	0	18.9	3.1
BLOOD17_CD8	50.7	13.9	16.3	9.2	1.8	0.1	0	0	7.3	0.7
TUM50_CD8	0.3	20.4	37.3	1.2	9.3	18.1	7.1	6	0	0.2
PERI91_CD8	3.6	17.3	19.1	2.1	13.7	14.6	12.1	16.6	0	0.1
PERI17_CD8	20.9	14.2	8.1	23	2	3.5	2.4	4.4	14.7	6.5
TUM37_CD8	1.7	25.9	30.8	0.2	25.2	2.9	9.7	1.8	1.2	0.5
BLOOD71_CD8	77.2	11	5	5	0.6	0.1	0	0.1	0	1
TUM64_CD8	42.1	16	6.7	1.4	8.3	5.5	8.4	10.6	0.3	0.4
BLOOD83_CD8	28.8	22.1	5.5	35.9	2.8	0	0	0.1	0.8	2.8
PERI41_CD8	59	12.1	6	5.8	5.8	1.9	4.4	0.9	3.4	0.1
BLOOD6_CD8	22	21.6	1.7	24.4	0.4	0.1	0.1	0.3	25.3	3.9
BLOOD60_CD8	52	12.8	3.4	27.5	2.1	0.2	0.2	0.3	0.7	0.6
PERI20_CD8	29.3	10.9	21.5	1.4	29.7	1.2	0.8	1.1	0.7	2.7
TUM93_CD8	1.9	20.1	11.2	0.1	19.9	4.3	40.4	1.4	0	0
BLOOD87_CD8	29.2	34.6	8.4	23.3	1	0	0	0	0.2	3.1
BLOOD13_CD8	16.3	35.1	4.9	15.3	1.6	0.1	0	0	6.4	20.3
BLOOD26_CD8	7.6	14.2	1.8	33.6	1	0	0	0.1	31.3	10.3
BLOOD32_CD8	9.5	10.8	1.7	43.4	1	0	0	0	31.8	1.6
PERI44_CD8	3.4	13.6	10.9	1.6	24.6	12.2	3.4	25.8	0.9	3.4
TUM87_CD8	3.4	32.3	33.6	4.9	10.2	2.9	8.3	2.6	0	1.1
BLOOD93_CD8	24.8	44.7	5	11.2	5.3	0	0.3	0.1	0.3	7.5
TUM54_CD8	2.9	23.2	26.7	3	14.1	6.5	10.8	9	0	3.4
TUM32_CD8	3.4	40.3	20.7	3.1	18.6	4.4	5.7	0.6	2.1	0.9
TUM83_CD8	1.2	6.7	21.3	0.2	25.5	12.5	23.6	7.1	0	0.1
PERI40_CD8	56.8	10	5.5	10.5	4	1.3	0.3	1.9	6.4	3.2
PERI78_CD8	6.1	24.3	16.5	9	9.1	14.8	3.6	14.2	0	2
TUM88_CD8	21.4	16	27.9	1.8	10.4	8.2	2.7	9.6	0	2
TUM43_CD8	12.9	22.7	18.5	1.8	30.8	4.5	3	3.7	1	1
PERI77_CD8	15.1	10.1	17.6	3.5	47.8	1.1	2.7	0.3	0.2	1.2
BLOOD74_CD8	6.2	28.1	4.6	45.3	1.6	0	0	0.1	0.5	12.9
BLOOD66_CD8	20.9	25.1	4.2	39.8	1.8	0.2	0.2	0.1	0.4	7.2
BLOOD41_CD8	11.6	20.8	3.3	25	0.9	0	0	0.1	35.4	2.6
BLOOD91_CD8	26	28	17.2	18.5	1.7	0	0.1	0.1	0.5	6.6
TUM41_CD8	2.3	27.4	12	3.8	23.8	4.1	20.2	1.6	3.1	0.5
TUM95_CD8	1.5	39.5	15.5	0	24.1	2.7	13.1	2.4	0	0.3
BLOOD86_CD8	45.6	11	3.1	36.4	1.4	0	0	0	0.5	1.9
BLOOD89_CD8	12.4	30	3.1	43.9	3.4	0	0.2	0.1	0.2	6.5
PER42_CD8	24.5	26	11.1	11.3	10.7	1.2	2.3	1.8	7.9	3.2
BLOOD56_CD8	16	16.8	4.2	50.8	0.7	0.1	0.1	0	1.8	9.5
PERI83_CD8	3.9	4	17.6	0.3	36	4.4	11	5.1	0	0.6
BLOOD31_CD8	13.1	34	3	19.3	1.2	0.1	0	0.1	19.2	9.8
TUM53_CD8	4.5	18.3	11.9	0.5	36.7	6.3	12.9	7.8	0	0.5
TUMOR13_CD8	9.3	33.3	12.1	6.7	10.4	7.5	5.8	1.7	3.8	9.2
BLOOD2_CD8	22	21.4	1	28.3	1.6	0	0.2	0.2	23.9	1.4
PERI74_CD8	8.2	13	8.4	9.3	6.8	27.2	5.7	13.3	0	6.2
PERI86_CD8	51.2	9.5	14.8	2.9	11.7	1.9	2.5	2.2	0	1.4
BLOOD29_CD8	11.7	15.3	2.6	35.6	2.1	0	0	0	30.8	1.6
PERI49_CD8	11.5	19	10	31.2	6.4	3.7	2.5	2.3	0.2	13.2
PERI90_CD8	63.8	8.8	5.3	2	4	9.1	0.5	4.9	0	1.5
BLOOD43_CD8	43.7	36.5	7.6	2.9	3.8	0.1	0.2	0.1	4.1	0.6
PERI67_CD8	0.3	2.8	3.3	0.2	3.8	54.3	3.7	31.1	0	0.5
BLOOD65_CD8	20.9	6.7	2.2	51.5	1.8	0.1	0.1	0	2.9	13.8
BLOOD44_CD8	8.7	7.4	0.8	38.1	6.1	0	0	0	28.6	10.2
PERI71_CD8	28.9	8.4	24	0.7	18.5	3.2	14.1	1.6	0.1	0.2
BLOOD50_CD8	16.8	42.2	3.2	30.1	1.8	1.2	0.1	0.2	1.3	3
BLOOD78_CD8	9.2	37.3	8.2	41.1	0.7	0.2	0	0	0.5	2.5
PERI54_CD8	24.9	28	15.6	11.3	9.4	1.6	1.1	2.5	0.1	5.4
BLOOD95_CD8	5	66	13.5	9.9	2.5	0	0	0.3	0	1.8
PERI43_CD8	33.7	16.2	15.3	6.4	21.5	0.4	0.1	1.1	2.9	1.6
PERI68_CD8	2.5	13.6	10	9.1	7	21.6	1.2	27.8	0.2	7
PERI53_CD8	12.8	11.8	12.3	9.7	13.1	17.8	3.8	15.6	0.2	2.9
TUM56_CD8	2.6	31.4	31.3	2.8	10.1	6.8	5.8	5.6	0	3.3
TUM71_CD8	5.2	16.4	31.9	3.8	14.9	1.6	23.1	1.8	0	1.3
TUMOR17_CD8	32	9.4	7	3.7	6.1	8.7	13.5	16.5	2.3	0.8
PERI46_CD8	4	13.6	23	2.6	11.2	29	2.2	11.5	1.4	1.3
BLOOD10_CD8	29.6	40.3	3.4	19.8	0.9	0.1	0.1	0.2	2.9	2.6
PERI88_CD8	41.4	9.8	27.1	0.5	8.7	3.7	1	5.9	0	1.7
BLOOD88_CD8	42.9	25.2	11.6	12	1	0	0	0.2	0.1	6.6
BLOOD24_CD8	25.2	40.4	5.8	3.7	2.5	0.1	0	0	2.3	19.7
PERI93_CD8	24.2	16.7	5.7	3.3	7.2	7.9	9.7	21.9	0	1.7
TUM59_CD8	24.5	12.3	10.9	0.7	23.8	6	15.8	3.7	0	2.3
TUMOR28_CD8	5	24.8	26.2	5.4	14.5	4.5	5.8	2.6	2.7	8.4
TUM78_CD8	1.1	35.8	24.9	2.5	6.5	12.6	8.7	7	0	0.2
PERI66_CD8	10.9	3	4.2	0.8	1.7	28	6.6	42.2	0.1	1.6
TUMOR19_CD8	8.4	23.2	4.1	23.2	3.1	7.3	4.7	2.9	13.8	9.2
PERI18_CD8	30.9	7.2	11.1	3.7	5.8	22.9	3.6	7.5	2.9	3.6
TUM49_CD8	1.8	11.7	16.2	0.1	30.3	7.8	28.1	3.9	0	0
PERI69_CD8	10.3	1.6	8.2	1	8	21	4.2	42.5	0	0.2
PERI89_CD8	1.7	13.4	6.7	1.4	10.7	4.5	56.1	4.9	0	0.2
BLOOD69_CD8	69.9	12.4	10.8	5	1	0	0	0.1	0	0.7
PERI52_CD8	13.5215	13.373	14.7103	27.786	10.104	2.37741	4.01189	2.67459	0.445765	10.9955

## Sheet: Supplementary Fig.4
Supplementary Fig. 4a
ID	CD8_1	CD8_2	CD8_3	CD8_4	CD8_5	CD8_6	CD8_7	CD8_8	CD8_9	CD8_10	CD4_1	CD4_2	CD4_3	CD4_4	CD4_5	CD4_6	CD4_7	CD4_8	CD4_9	CD4_10	CD4_11	CD4_12
TUM40	5.7	12.3	18.9	2.1	14.8	15.1	7.4	20.6	1	1.3	23.8	1.4	4.9	4.2	8.5	34.7	9.7	0.1	11.8	0	0.9	0
TUM68	1.1	21.1	17.7	1.8	16.7	15.6	9.3	13.4	0	2.8	57.4	0.9	5	19.8	11	0.4	5.4	0	0.1	0	0	0
TUM74	2	15.3	11.4	4.3	5.5	38.3	6.4	13.2	0	2.2	31.6	5.4	18.1	26.1	8.6	2.2	6.3	1	0.6	0	0.1	0
TUM48	3.5	9.2	10.4	0.8	10.4	22.5	16	25.5	0.4	1	25.2	0.8	3.8	3	13.3	25.5	10.5	0.1	17.7	0	0.1	0
TUM10	2.1	2.8	4.6	0.3	6.3	40.3	3.4	38.2	0.4	0.2	25	5.3	4.6	0.8	5.1	32.3	15.6	0.4	9.4	0	1.5	0
TUM29	4.6	11	9.4	1	27.4	22.9	9	13.9	0.2	0.2	31.5	0.8	5.8	10.5	6.4	0.5	12.1	29.3	0.2	2.2	0.4	0.3
TUM65	13.8	15.3	13.1	3.4	23.1	4.7	20.6	2.1	0.1	3.4	18.4	8.3	8.8	21.4	18.1	1.1	21.9	0.8	0.5	0.1	0.6	0
TUM18	5.9	18.2	29.6	0.2	13.2	13.5	10.3	8	0.3	0.4	28.8	0.4	2.2	6.2	17.1	1.2	20.8	16.1	0.4	1.8	4.9	0.1
TUM66	6.6	5.3	10.2	2	7.7	19.1	12.9	33.3	0.2	2	53.3	5.5	7.4	19	5.1	0.4	7.1	0.7	0.5	0.2	0.8	0
TUM46	2.9	17.3	33.3	2	17.5	11.6	7.7	3.9	1.2	0.8	13.8	3.5	7.6	3.3	22.7	26.7	8.9	0.3	13.1	0	0.1	0
TUM24	5.1	34.4	24.7	1.3	17.5	4.2	4.8	3.5	0.7	3.5	20.9	1.7	3.2	6.8	16.7	5.2	15.9	18.2	0.1	8.4	0	2.9
TUM89	0.1	6.1	7.6	0.2	3.7	2	78.1	1.7	0	0.2	22.8	0.1	6.6	16.9	20.7	0.5	32	0.1	0.3	0	0	0
TUM80	1.1	32.1	18.2	0.8	34.2	2.8	7.5	1.9	0	0.6	24.7	1.1	9.9	24.2	26	0.4	12.9	0	0.6	0	0.2	0
TUM30	12.3	18.9	34.6	1	16.2	4.6	9.2	0.4	0.4	2	13.5	1.1	3.7	12.9	23.2	2.9	17.4	19.8	0.2	2.3	1.2	1.8
TUM86	25.5	17.8	15.8	5.3	20.5	1.9	5.3	0.5	0.3	2.9	28.2	15.5	10.4	22.1	9.5	2	7.8	0.6	0.7	0.4	2.8	0
TUM60	3.2	13	15	1.2	7.8	8.5	47.1	3.7	0	0.1	10.8	0.6	4.8	12.2	20.6	0.4	49.9	0.4	0	0	0.3	0
TUM67	0.8	11.7	6.2	2.7	5.5	41.9	3.8	24	0.2	2.6	40.7	10.4	9.4	20.1	9.1	0.8	7.2	0.7	0.3	0.2	1.1	0
TUM44	1.8	10.3	14.3	1.4	24.2	14	11.5	18.8	0.6	2.7	15.8	0.8	2.1	2	28.4	21	24.3	0.1	5.5	0	0	0
TUM76	0.9	8.2	12.5	1.7	10.9	2	60	2.7	0	0.8	25.4	3.5	5.1	25.3	16.3	0.8	22.2	0.1	0.2	0	1.1	0
TUM91	0.7	35.2	29.7	4.1	9.3	2.1	16.7	0.8	0	0.5	30.2	1.3	8.1	25.5	12.3	2.5	18.6	0.2	1.3	0	0	0
TUM90	7.3	28.2	12.5	1.2	24.7	6.7	15.1	3.3	0	0.6	14.4	1.9	9.4	43.5	15.4	1.3	12.2	0.5	0.5	0.1	0.8	0
TUM47	4.5	17.8	26.3	2	28.9	4.4	7.4	4.3	2.5	1.5	17.6	3.2	9	3.9	17.7	24.4	9.8	0.1	14.3	0	0	0
TUM52	0.8	24	30.1	5.4	5	18.3	9.8	5.5	0.1	0.7	41	2.2	9.6	21.2	14.7	1.1	8	0.9	0.8	0	0.5	0
TUM31	3.4	10.1	13.7	1.7	14.8	25	16.4	11.4	1.9	1.2	14.6	4.2	5.4	4.6	5.7	27.4	12.1	0.3	21.9	0.1	3.7	0
TUM69	8.9	7.7	25.6	0.3	25.5	7.5	8.8	14.7	0	0.3	47.1	1.7	4.7	18.6	8.5	1.2	14.5	0	0.8	0	2.9	0
TUM42	5.3	20.9	20.2	1.7	17.7	6.8	5.8	18.5	1	1.5	12.4	3.5	9.5	4.1	13.1	31	8.9	0.2	15.1	0.1	2.1	0
TUM77	2.4	13	18.2	1	35.6	4.4	22.8	1.5	0	0.6	19.1	0.8	3.4	24.5	38	1.9	12	0	0.2	0	0.1	0
TUM50	0.3	20.3	37.2	1.2	9.3	18	7.1	6	0	0.2	38.3	0.9	6	16.8	22.1	0.8	13.7	0.9	0.4	0	0.1	0
TUM37	1.7	25.8	30.7	0.2	25.1	2.9	9.7	1.8	1.2	0.5	13.9	0.9	4.2	4	15.3	23.1	19.7	0.1	18.5	0	0.3	0
TUM64	42	15.9	6.7	1.4	8.3	5.5	8.4	10.6	0.3	0.4	25.2	10.8	17.6	17.7	7.4	1.2	6.7	2.1	0.5	0.1	10.5	0.2
TUM93	1.9	20	11.2	0.1	19.8	4.3	40.2	1.4	0	0	23.6	0.2	5.5	19	31.9	1.6	18.2	0	0	0	0	0
TUM87	3.4	32.2	33.5	4.9	10.2	2.9	8.3	2.6	0	1.1	13.2	0.9	7.2	30.4	24	0.3	23.5	0.1	0.2	0	0.2	0
TUM54	2.9	23.1	26.6	3	14	6.5	10.8	9	0	3.4	42.2	6	8.5	15.5	14.3	1.6	11.4	0.1	0.2	0	0.2	0
TUM32	3.4	40.1	20.6	3.1	18.5	4.4	5.7	0.6	2.1	0.9	11.5	1.5	6.4	12.2	10.3	29	12.2	0.5	13.6	0	2.8	0
TUM83	1.2	6.7	21.2	0.2	25.4	12.5	23.5	7.1	0	0.1	26.7	0.6	5.5	10.8	18.1	0.2	37.5	0	0	0	0.6	0
TUM88	21.4	15.9	27.8	1.8	10.4	8.2	2.7	9.6	0	2	41.8	2.2	4.1	19.4	11.7	0.2	14.7	0	0.3	0	5.6	0
TUM43	12.9	22.6	18.4	1.8	30.7	4.5	3	3.7	1	1	12.7	5	8.6	2.9	9.3	31.5	9.3	1.2	14.9	0.1	4.5	0
TUM41	2.3	27.3	12	3.8	23.7	4.1	20.1	1.6	3.1	0.5	3.8	2.2	8.3	2.5	18.9	27.8	19.3	0.3	16.8	0.1	0	0
TUM95	1.5	39.3	15.4	0	24	2.7	13	2.4	0	0.3	9.1	1	7.4	21.8	42.5	1.3	16.5	0.2	0.2	0	0	0
TUM53	4.5	18.2	11.9	0.5	36.6	6.3	12.8	7.8	0	0.5	15.7	6.8	9.5	27.2	23.7	0.6	15.5	0.6	0.1	0.3	0	0
TUM13	9.3	33.2	12.1	6.7	10.4	7.5	5.8	1.7	3.8	9.2	7.1	1.4	9.3	6.9	15.6	2	2.7	43.6	0.5	7.3	1	2.6
TUM56	2.6	31.3	31.2	2.8	10.1	6.8	5.8	5.6	0	3.3	38.2	4.5	5.9	27.8	10.1	0.4	12.5	0.2	0.3	0	0.1	0
TUM71	5.2	16.3	31.8	3.8	14.8	1.6	23	1.8	0	1.3	36	8.7	6	25.6	8.2	0.7	12.6	0.3	0.5	0	1.4	0
TUM17	32	9.4	7	3.7	6.1	8.7	13.4	16.4	2.3	0.8	5.4	4.9	5.5	4.1	3.4	1.4	1.4	28.8	0	33.4	3.8	7.9
TUM59	24.5	12.3	10.9	0.7	23.7	6	15.7	3.7	0	2.3	32.8	3.9	1.5	19	23.6	0.5	12.1	0.2	0.2	0	6.1	0.1
TUM28	5	24.7	26.1	5.4	14.4	4.5	5.8	2.6	2.7	8.4	19	1	4.7	5.6	19.6	4	6.5	31.7	0.2	5.8	0.7	1.2
TUM78	1.1	35.7	24.8	2.5	6.5	12.5	8.7	7	0	0.2	40.9	1.1	6.6	38.5	4.3	0	8.5	0	0.1	0	0	0
TUM19	8.4	23.1	4.1	23.1	3.1	7.3	4.7	2.9	13.7	9.2	1.3	2.7	8.2	1.7	9.4	2.2	1.1	46.1	0	20.1	1	6.2
TUM49	1.8	11.7	16.1	0.1	30.2	7.8	28	3.9	0	0	27.9	0.2	1.3	10.3	35.8	0.5	23.6	0.2	0	0	0.2	0
Supplementary Fig. 4b
ID	Trm CD127-CD39hi	Tregs
1: BREAST exp 1_TUMOR_13_003.fcs	2.507	10.406
2: BREAST exp 1_TUMOR_17_006.fcs	2.228	3.732
3: BREAST exp 1_TUMOR_18_009.fcs	2.83	15.912
4: BREAST exp 1_TUMOR_19_012.fcs	0.994	7.356
5: BREAST exp 1_TUMOR_20_015.fcs	3.698	7.186
6: BREAST exp 1_TUMOR_24_018.fcs	2.061	10.33
7: BREAST exp 1_TUMOR_26_021.fcs	10.535	15.139
8: BREAST exp 1_TUMOR_27_024.fcs	1.32	5.129
9: BREAST exp 1_TUMOR_28_027.fcs	2.002	13.543
10: BREAST exp 1_TUMOR_29_030.fcs	0.756	5.727
11: BREAST exp 1_TUMOR_30_033.fcs	1.806	22.251
12: BREAST exp2_TUM_2_005.fcs	1.852	3.763
13: BREAST exp2_TUM_10_011.fcs	1.187	5.126
14: BREAST exp2_TUM_37_020.fcs	3.583	12.164
15: BREAST exp2_TUM_40_023.fcs	1.059	5.243
16: BREAST exp2_TUM_41_026.fcs	7.703	12.299
17: BREAST exp2_TUM_42_028.fcs	1.622	8.264
18: BREAST exp2_TUM_43_031.fcs	0.47	5.884
19: BREAST exp2_TUM_44_034.fcs	1.241	22.73
20: BREAST exp2_TUM_46_037.fcs	0.673	15.542
21: BREAST exp2_TUM_47_040.fcs	2.454	9.141
22: BREAST exp2_TUM_48_043.fcs	10.323	8.557
23: BREAST exp2_TUM_31_014.fcs	1.387	4.671
24: BREAST exp2_TUM_32_017.fcs	1.301	6.032
25: BREAST exp2_TUM_6_008.fcs	29.492	9.964
26: BREAST exp 3_TUM_49_001.fcs	9.547	31.417
27: BREAST exp 3_TUM_50_004.fcs	2.04	18.158
28: BREAST exp 3_TUM_52_007.fcs	3.743	8.194
29: BREAST exp 3_TUM_53_010.fcs	5.219	16.137
30: BREAST exp 3_TUM_54_013.fcs	4.033	8.501
31: BREAST exp 3_TUM_56_016.fcs	0.351	10.288
32: BREAST exp 3_TUM_59_019.fcs	1.608	14.238
33: BREAST exp 3_TUM_60_022.fcs	21.253	16.5
34: BREAST exp 3_TUM_64_025.fcs	0.714	4.48
35: BREAST exp 3_TUM_65_028.fcs	7.965	13.825
36: BREAST exp 3_TUM_66_031.fcs	2.113	4.032
37: BREAST exp 3_TUM_67_034.fcs	0.57	4.297
38: BREAST exp 3_TUM_68_037.fcs	0.514	8.42
39: BREAST exp 3_TUM_71_040.fcs	3.174	7.616
40: BREAST exp4_TUM 74_003.fcs	0.959	5.523
41: BREAST exp4_TUM 76_006.fcs	54.775	11.112
42: BREAST exp4_TUM 77_009.fcs	3.657	29.635
43: BREAST exp4_TUM 78_012.fcs	3.225	5.025
44: BREAST exp4_TUM 83_018.fcs	2.621	19.234
45: BREAST exp4_TUM 80_015.fcs	0.872	23.042
46: BREAST exp4_TUM 86_021.fcs	0.501	6.377
47: BREAST exp4_TUM 87_024.fcs	5.965	20.808
48: BREAST exp4_TUM 88_027.fcs	0.953	8.353
49: BREAST exp4_TUM 89_030.fcs	71.467	17.912
50: BREAST exp4_TUM 90_033.fcs	3.24	8.347
51: BREAST exp4_TUM 91_036.fcs	8.85	12.349
52: BREAST exp4_TUM 93_039.fcs	8.074	17.127
53: BREAST exp4_TUM 95_042.fcs	4.789	26.144
Supplementary Fig. 4d	see "Losurdo_CommsBio_2021_FACS_RAWdata"
ID	CCR8+ICOS+	CCR8-ICOS-
TUM_138	44.5	41.2
TUM_139	44.6	36.5
TUM_140	56.7	23.8
TUM_129	15.2	65.9
TUM_141	31.3	45.4
TUM_55	18.5	65.7
TUM_36	35.4	53.2
TUM_39	12.5	76.7
TUM_38	42	48.9
TUM_34	30.8	53.7
TUM_8	56	32
